# Supplementary material for: Urinary Peptides as Potential Non-Invasive Biomarkers for Lupus Nephritis: Results of the Peptidu-LUP Study
Source: J Clin Med. 2021 Apr 14;10(8):1690. doi: 10.3390/jcm10081690 (PMC8071029; doi:10.3390/jcm10081690)
Supplement: Supplementary file 1 [file jcm-10-01690-s001.zip]

Archive with 1 entries (1 files):
- jcm-1130288-supplementary-final_15.4.xlsx
