# Supplementary material for: Urinary Peptides as Potential Non-Invasive Biomarkers for Lupus Nephritis: Results of the Peptidu-LUP Study
Source: J Clin Med. 2021 Apr 14;10(8):1690. doi: 10.3390/jcm10081690 (PMC8071029; doi:10.3390/jcm10081690)
Supplement: Supplementary file 1 [file jcm-10-01690-s001.zip › jcm-1130288-supplementary-final_15.4.xlsx]

## Sheet: Table S1
Table S1: raw peptides data from the discovery and the validation cohorts
Peptide ID	Active LN	Active LN	Active LN	Active LN	Active LN	Active LN	Active LN	Active LN	Active LN	Active LN	Active LN	Active LN	Active LN	Active LN	Active LN	Active LN	Active LN	Active LN	Active LN	Active LN	Active LN	Active LN	Non-active LN	Non-active LN	Non-active LN	Non-active LN	Non-active LN	Non-active LN	Non-active LN	Non-active LN	Non-active LN	Non-active LN	Non-active LN	Non-active LN	Non-active LN	Non-active LN	Non-active LN	Non-active LN	Non-active LN	Non-active LN	Non-active LN	Non-active LN
54	0	0	0	3.4284	0	0	0	0	0	0	0	0	0	0	0	0	0	0	0	0	0	0	0	0	0	0	0	0	0	0	0	0	0	0	0	0	0	0	0	0	0	0
94	0	0	0	0	0	0	0	0	0	0	0	0	0	0	0	0	0	0	0	0	0	0	0	0	0	0	0	0	12.4512	0	0	0	27.6717	0	0	0	52.3179	0	0	0	0	0
97	0	5.6777	0	0	18.636	0	0	0	0	14.4095	0	0	26.7563	80.4083	0	0	47.0706	0	103.535	60.1818	46.4892	13.0808	23.3052	19.2046	0	25.3429	0	0	44.6398	0	0	0	0	15.4741	48.2974	52.2073	27.6453	0	0	18.4491	55.195	97.2992
191	0	0	0	0	0	0	0	0	0	0	0	0	0	0	0	0	0	0	0	0	0	0	0	0	0	0	0	0	0	0	0	0	0	0	0	0	0	0	0	0	0	0
219	0	0	0	0	0	0	0	0	0	0	0	0	0	0	0	0	0	0	0	0	0	0	0	0	0	0	0	0	0	0	0	0	0	0	0	0	0	0	0	0	0	0
286	0	0	0	0	0	0	0	0	0	0	0	11.8553	0	0	0	0	0	0	0	0	0	0	0	0	0	0	0	0	0	0	0	0	3.7156	0	0	0	0	0	0	0	0	0
366	0	0	0	0	2.369	0	0	0	0	0	0	0	0	0	0	0	0	0	0	0	0	0	0	0	0	0	0	0	0	0	0	0	0	0	0	0	20.9295	0	0	0	0	0
388	0	0	0	0	0	0	0	0	0	0	0	0	0	0	0	0	0	0	0	0	0	0	0	0	0	0	0	0	0	0	0	0	0	0	0	0	0	0	0	0	0	0
420	0	0	0	0	0	0	0	0	0	0	0	0	0	0	0	0	0	0	0	0	0	0	0	0	0	0	0	0	0	0	0	0	0	0	0	0	0	0	0	0	0	0
463	0	0	0	0	0	0	0	0	0	0	0	0	0	0	0	0	0	0	0	0	0	0	0	0	0	0	0	0	0	0	0	0	0	0	0	0	0	0	0	0	0	0
499	0	0	0	0	0	0	0	0	8.2959	0	0	0	0	0	0	0	0	0	0	0	0	0	0	0	0	0	0	0	0	0	0	0	0	0	0	0	0	0	9.2174	0	0	0
583	0	0	0	0	0	0	0	0	0	0	0	0	0	0	0	0	0	0	0	0	0	0	0	0	0	0	0	0	0	0	0	0	0	0	0	0	0	0	0	0	0	0
605	0	0	0	0	0	0	0	0	0	0	0	0	0	0	0	0	0	0	0	0	0	0	0	0	0	0	0	0	0	0	0	0	0	0	0	0	0	0	0	0	0	0
624	24.1912	35.2347	18.276	0	17.8755	37.7599	14.9216	18.8093	56.2382	31.2034	13.1454	17.5393	40.3016	124.873	60.25	0	31.7881	101.211	69.7297	38.0867	26.8728	0	16.5283	21.6128	0	44.9845	10.7743	0	35.4987	0	24.6707	50.8064	26.3786	29.1106	101.631	46.5487	117.199	49.4717	0	41.0344	40.6888	31.2476
652	0	0	0	0	3.4593	0	0	0	0	0	0	0	0	20.0478	0	0	0	0	0	12.0933	16.7176	0	0	0	0	0	0	0	8.2498	0	0	0	0	4.469	0	0	0	0	0	0	0	24.2147
709	0	0	0	0	8.9624	0	0	0	0	0	0	0	16.3466	66.7525	0	0	31.6242	0	59.9151	42.2049	23.453	33.1269	14.5193	8.9002	0	13.391	0	0	27.6042	0	0	0	0	26.6801	16.2857	49.4622	52.1914	0	0	0	34.8297	0
889	0	0	0	0	0	0	0	0	0	0	0	0	0	0	0	0	0	0	0	0	0	0	0	0	0	0	0	0	0	0	0	0	0	0	0	0	0	0	0	0	0	0
912	0	0	0	0	0	0	0	0	0	0	0	0	0	0	0	0	0	0	0	0	0	0	0	0	0	0	0	0	0	0	0	0	0	0	0	0	0	0	0	0	0	0
936	0	0	0	0	0	0	0	0	0	0	0	0	0	0	0	0	0	0	0	0	0	0	0	0	0	0	0	0	0	0	0	0	0	0	0	0	0	0	0	0	0	0
953	0	0	0	0	0	0	0	0	0	0	0	0	0	0	0	0	0	0	0	0	0	0	0	0	0	0	0	0	0	0	0	0	0	0	0	0	0	0	0	0	0	0
1019	0	0	0	0	0	0	0	0	0	0	0	0	0	0	0	0	0	0	0	0	0	0	0	0	0	0	0	0	0	0	0	0	0	0	0	0	0	0	0	0	0	0
1035	0	0	0	0	0	0	0	0	0	0	0	0	0	0	0	0	0	0	0	0	0	0	0	0	0	0	0	0	0	0	0	0	0	0	0	0	0	0	0	0	0	0
1074	0	0	0	0	0	0	0	0	0	0	0	0	0	0	0	0	0	0	0	0	0	0	0	0	0	0	0	0	0	0	0	0	0	0	0	0	0	0	0	0	0	0
1097	0	0	0	0	0	0	0	0	0	0	0	0	0	0	0	0	0	0	0	0	0	0	0	0	0	0	0	0	0	0	0	0	0	0	0	0	0	0	0	0	0	0
1104	0	0	0	0	0	0	0	0	0	0	0	0	0	0	0	0	0	0	0	0	0	0	0	0	0	0	0	0	0	0	0	0	0	3.1594	0	0	0	0	0	0	0	0
1139	0	0	0	0	0	0	0	0	0	0	0	0	12.6346	0	0	0	0	0	0	0	0	0	0	0	0	0	0	0	0	0	0	0	0	0	136.857	139.714	0	0	0	0	0	0
1277	0	0	0	0	0	0	0	0	0	0	0	0	0	0	0	0	0	0	0	0	0	0	0	0	0	0	0	0	0	0	0	0	0	0	0	0	0	0	0	0	0	0
1393	0	0	0	0	0	0	0	0	0	0	0	0	0	0	0	0	0	0	0	0	0	0	0	0	0	0	0	0	0	0	0	0	0	0	0	0	0	0	0	0	0	0
1450	0	0	0	0	0	0	0	0	0	0	0	0	0	0	0	0	0	0	0	0	0	0	0	0	0	0	0	0	0	0	0	0	0	0	0	0	0	0	0	0	0	0
1457	0	41.5108	0	0	0	8.3016	0	0	162.637	0	0	5.7724	0	35.7206	19.7557	0	0	0	37.2323	18.1943	19.0172	0	0	0	0	0	0	0	33.6905	0	0	32.3131	0	15.3319	0	0	0	0	39.939	59.0606	38.3389	0
1482	0	0	0	0	0	0	0	0	0	0	0	0	0	0	0	0	0	0	0	0	0	0	0	0	0	0	0	0	0	0	0	0	0	0	0	0	0	0	0	0	0	0
1495	0	0	0	0	0	0	0	0	0	0	0	0	0	0	0	0	0	0	0	0	0	0	0	0	0	0	0	0	0	0	0	0	0	0	0	0	0	0	0	0	0	0
1576	0	0	0	0	0	0	0	0	0	0	0	0	0	0	0	0	0	0	0	0	0	0	0	0	0	0	0	0	0	0	0	0	0	0	0	0	0	0	0	0	0	0
1577	0	0	0	30.8202	0	39.7874	17.1577	24.08	38.9908	26.7389	0	30.674	0	47.5497	31.7143	0	0	0	0	9.5851	41.4898	0	0	30.167	0	0	16.9083	0	0	16.5828	11.5284	16.7016	0	21.5472	0	30.6339	0	0	27.1315	0	0	0
1619	0	0	0	28.959	6.452	0	0	0	0	0	0	0	0	0	0	0	0	0	0	8.4979	14.1599	9.9097	0	0	0	0	0	0	0	0	0	0	0	4.3127	0	0	0	0	0	0	0	0
1698	0	0	0	0	0	0	0	0	0	0	0	0	0	0	0	0	0	0	0	0	0	0	0	0	0	0	0	0	0	0	0	0	0	0	0	0	0	0	0	0	0	0
1736	0	0	0	0	0	0	0	0	0	0	0	0	0	0	0	0	0	0	0	0	0	0	0	0	0	0	0	0	0	0	0	0	0	0	0	0	0	0	0	0	0	0
1850	0	0	0	0	0	0	0	0	0	0	0	0	0	0	0	0	0	0	0	0	0	0	0	0	0	0	0	0	0	0	0	0	0	0	0	0	0	0	0	0	0	0
1869	0	0	0	0	0	0	0	0	0	0	0	0	0	0	0	0	0	0	0	0	0	0	0	0	0	0	0	0	0	0	0	0	0	0	0	0	0	0	0	0	0	0
1882	15.7296	13.117	0	0	0	0	0	0	0	0	0	0	0	0	0	0	0	0	0	0	0	0	0	0	0	53.802	0	0	0	0	0	0	29.2867	0	0	0	351.741	0	0	0	0	0
1949	0	0	0	0	0	0	0	0	0	0	0	0	0	0	0	0	0	0	0	0	0	0	0	0	0	8.2279	0	0	0	0	0	0	10.3799	0	0	0	0	0	0	0	0	0
1950	0	0	0	0	0	0	0	0	0	0	0	0	0	0	0	0	0	0	0	0	0	0	0	0	0	0	0	0	0	0	0	0	0	0	0	0	0	0	0	0	0	0
2004	0	0	0	0	0	0	0	0	0	0	0	0	0	0	0	0	0	0	0	0	0	0	0	0	0	0	0	0	0	0	0	0	0	0	0	0	0	0	0	0	0	0
2010	0	0	0	0	0	0	0	0	0	0	0	0	0	13.6665	0	0	0	0	0	0	0	0	0	30.2416	0	0	0	0	5.5778	0	0	0	0	0	28.3672	0	0	0	0	0	0	0
2136	0	0	0	0	0	0	0	0	0	0	0	0	0	0	0	0	0	0	0	0	0	0	0	0	0	0	0	0	0	0	0	0	0	0	0	0	0	0	0	0	0	0
2178	0	0	0	0	0	0	0	0	0	0	0	4.3425	0	0	0	0	0	0	0	0	0	0	0	0	0	0	0	0	0	0	0	0	0	0	0	0	0	0	0	0	0	0
2181	0	0	99.4724	0	0	0	0	17.4504	0	23.3732	0	3.3848	0	23.3309	0	0	0	0	0	0	0	442.211	0	0	0	0	0	0	0	0	0	0	0	0	37.7225	0	0	0	0	0	0	0
2210	0	0	0	8.6971	0	0	0	0	0	0	0	0	0	0	0	0	0	0	0	0	0	0	0	0	0	0	0	0	0	0	0	0	0	0	0	0	0	0	0	0	0	0
2243	0	0	0	0	0	0	0	0	0	0	0	0	0	0	0	0	0	0	0	0	0	0	0	0	0	0	0	0	0	0	0	0	0	0	0	0	0	0	0	0	0	0
2263	0	0	0	0	0	0	0	0	0	0	11.1756	0	9.5048	0	0	0	0	26.9871	0	0	0	0	9.0823	0	19.567	46.3321	0	3.7026	61.6266	0	0	0	93.8848	0	0	0	98.2937	0	0	0	0	0
2265	0	0	0	0	0	0	0	0	0	0	0	0	0	0	0	0	0	0	0	0	0	0	0	0	0	0	0	0	0	0	0	0	0	0	0	0	0	0	0	0	0	0
2330	0	0	0	0	0	0	0	0	0	0	0	0	0	0	0	0	0	0	0	0	0	0	0	0	0	0	0	0	0	0	0	0	0	0	0	0	0	0	0	0	0	0
2368	0	0	0	0	3.1632	0	0	0	0	0	0	0	0	0	0	0	0	0	0	0	0	0	0	0	0	0	0	0	0	0	0	0	0	0	0	0	0	0	0	0	0	0
2370	0	0	0	0	10.0886	0	0	0	0	0	0	0	0	0	0	0	0	0	0	0	0	0	0	0	0	0	0	0	0	0	0	0	0	0	0	0	0	0	0	0	0	0
2404	0	0	0	0	0	0	0	0	0	0	0	0	0	0	0	0	0	0	0	0	0	0	0	0	0	0	0	0	0	0	0	0	0	0	0	0	0	0	0	0	0	0
2449	0	0	0	0	0	0	0	0	0	0	0	0	0	0	0	0	0	0	0	0	0	0	0	0	0	0	0	0	0	0	0	0	0	0	0	0	0	0	0	0	0	0
2450	0	0	0	0	0	0	0	0	0	0	0	0	0	0	0	0	0	0	0	0	0	0	0	0	0	0	0	0	0	0	0	0	0	0	0	0	0	0	0	0	0	0
2504	15.2924	0	0	0	0	0	0	0	0	0	0	0	0	0	0	0	0	0	67.9623	0	0	0	0	0	0	0	0	0	0	0	0	0	0	0	0	0	0	0	0	0	0	0
2505	0	0	23.8804	53.3793	18.1514	20.9074	9.6121	0	25.8762	72.4691	29.3425	75.6136	26.837	0	96.249	0	0	0	0	24.2254	42.5981	7.1535	0	82.5099	0	0	49.0269	18.0056	23.2942	0	28.0623	0	26.5367	10.2578	0	0	82.2229	0	56.5102	0	0	39.6298
2506	0	0	0	0	0	0	0	0	0	0	0	0	0	0	0	0	0	0	0	0	0	0	0	0	0	0	0	0	0	0	0	0	0	0	0	0	0	0	0	0	0	0
2510	34.0152	0	0	0	0	0	0	0	0	0	0	0	63.9684	0	0	0	0	0	0	0	0	0	0	0	0	146.254	0	0	41.4723	0	0	0	97.0728	0	0	0	335.274	0	0	0	0	0
2659	0	0	0	0	0	0	0	0	0	0	0	2.7639	0	0	10.6703	0	0	0	0	0	0	0	0	0	0	0	0	0	0	0	0	0	0	0	0	0	0	0	0	0	0	0
2725	0	0	0	0	0	0	0	0	0	0	0	0	0	0	0	0	0	0	0	0	0	0	0	0	0	0	0	0	0	0	0	0	0	0	0	0	0	0	0	0	0	0
2859	0	0	0	0	0	0	0	0	0	0	0	0	0	0	0	0	0	0	0	0	0	0	0	0	0	0	0	0	0	0	0	0	0	0	0	0	0	0	0	0	0	0
2898	0	13.1504	0	0	0	4.0369	0	0	224.528	0	0	0	0	0	0	0	0	0	20.7788	0	8.7295	0	0	0	0	0	0	19.4957	20.1224	0	0	0	0	14.7309	0	0	0	0	55.2678	0	0	0
3048	0	102.158	199.552	96.5375	80.3588	130.649	84.5596	67.8016	0	103.643	81.5279	88.1951	60.2794	0	59.6599	234.705	209.676	362.166	228.395	290.85	702.491	207.157	100.327	106.755	0	172.175	34.0543	0	304.072	0	65.3181	27.7308	167.971	76.5034	57.1505	36.6125	58.2287	0	48.5945	184.734	150.382	288.376
3049	0	0	0	6.8583	0	16.8756	0	0	0	0	0	8.8374	0	9.9246	0	0	42.8572	0	0	67.5227	61.5301	20.2433	0	0	0	0	0	0	0	0	0	0	0	0	0	0	0	0	0	83.7227	69.4112	87.8478
3052	0	0	0	84.4519	44.996	28.8425	20.9621	0	0	17.7367	18.8156	52.5521	0	102.146	39.2145	0	0	0	0	7.1804	0	0	18.5633	0	0	0	10.1558	25.2708	14.2127	0	0	26.0363	12.2174	63.342	12.0241	78.0416	45.8838	57.2938	80.1794	0	0	0
3087	0	0	0	0	0	0	0	0	0	0	0	0	0	0	0	0	0	0	0	0	0	0	0	0	0	0	0	0	0	0	0	0	0	0	0	0	0	0	0	0	0	0
3126	0	0	0	0	0	0	0	0	0	0	0	0	47.7774	0	0	61.2006	0	0	0	0	0	0	0	0	0	0	0	0	0	0	0	0	0	0	0	0	0	0	0	0	0	0
3149	0	0	0	0	0	0	0	0	0	0	0	0	0	0	0	0	0	0	0	0	0	0	0	0	0	62.0556	0	0	0	0	0	0	11.2783	0	0	0	38.9552	0	0	0	0	0
3160	0	0	0	0	0	0	0	0	0	21.1318	0	11.9174	0	48.7889	0	0	0	0	0	0	0	180.039	0	0	0	0	0	0	0	0	0	0	13.1942	0	283.27	0	0	0	0	0	0	0
3235	0	0	20.881	7.7258	6.4229	21.8271	10.0471	24.2208	33.4522	11.2546	0	19.5657	0	78.8686	43.0996	0	9.1161	36.2639	37.6059	24.1581	14.5341	17.2355	19.0454	0	0	35.9291	0	0	20.6564	0	19.4116	38.7599	16.7992	12.733	47.5369	0	49.7477	0	12.8806	0	18.6471	0
3332	0	0	0	0	0	0	0	0	0	0	0	0	0	0	0	0	0	0	0	0	0	0	0	0	0	0	0	0	0	0	0	0	0	0	0	0	0	0	0	0	0	0
3438	0	0	0	11.5376	0	0	0	0	0	0	0	0	0	0	0	0	0	0	0	0	0	0	0	0	0	0	0	0	0	0	0	0	0	4.4832	0	0	0	0	151.552	0	0	0
3472	79.7801	29.8754	0	19.1196	53.2675	13.6576	0	91.7691	137.172	33.7309	49.1868	16.1865	53.7604	115.676	65.9478	409.145	98.3293	164.896	142.312	134.165	105.497	56.6047	108.254	44.6162	0	89.6139	49.2854	12.4072	114.233	0	16.0344	17.9922	36.8998	64.4668	89.7792	178.229	100.576	32.2858	54.5507	68.2487	96.7053	100.896
3508	0	0	0	0	0	0	0	0	0	0	0	0	0	0	0	0	0	0	0	0	0	2.0672	0	0	0	0	0	0	0	0	0	0	0	0	0	0	0	0	0	0	0	0
3511	31.1361	6.8692	0	6.0771	0	0	0	0	91.0941	0	0	0	11.8968	42.8368	0	0	0	31.6448	0	27.7897	12.9592	0	0	0	0	9.1946	5.4649	0	56.2508	0	0	0	0	37.1776	0	0	56.1645	0	0	29.647	0	38.0289
3608	59.5757	138.479	34.6327	62.1148	25.77	36.8782	24.562	32.0906	135.419	0	89.9175	42.9263	47.4431	78.9491	101.695	0	43.2001	45.8658	17.4235	68.3639	44.9024	10.1659	27.6931	26.9787	27.1177	41.2203	47.6152	0	96.3254	19.9129	0	75.9499	48.2509	67.2912	140.831	1453.13	200.423	0	277.316	103.502	85.2956	0
3672	0	0	0	0	0	0	0	0	0	0	0	0	0	0	0	0	0	0	0	0	0	0	0	0	0	0	0	0	0	0	0	0	0	0	0	0	0	0	0	0	0	0
3696	0	0	0	0	0	0	0	0	0	0	0	0	0	0	0	0	0	0	0	0	0	0	0	0	0	0	0	0	0	0	0	0	0	0	0	0	0	0	0	0	0	0
3719	0	0	0	0	0	0	0	0	0	0	0	0	0	0	0	0	0	0	0	0	0	0	0	0	0	0	0	0	0	0	0	0	0	0	0	0	0	0	0	0	0	0
3736	0	0	0	0	0	0	0	0	0	0	0	0	0	0	0	0	0	0	0	0	0	0	0	0	0	0	0	0	0	0	0	0	0	0	0	0	0	0	0	0	0	0
3743	0	9.2343	0	65.5176	61.2742	66.0328	38.4526	12.9275	55.7489	36.4583	19.52	58.4713	0	122.116	39.5585	0	0	0	0	36.764	19.1877	6.0837	8.96	0	0	0	13.2325	25.1396	0	23.9809	22.5205	62.0481	0	70.2151	10.7614	90.6724	0	46.0028	69.9982	0	29.961	0
3796	0	0	0	0	0	0	0	0	0	0	0	0	0	0	0	0	0	0	0	0	0	0	0	0	0	0	0	0	0	0	0	0	0	0	0	0	0	0	0	0	0	0
3806	0	27.1021	0	3.3948	0	0	0	0	155.293	0	0	4.8844	12.3522	105.673	35.9433	0	0	0	0	0	0	0	0	0	0	0	0	0	0	0	0	0	0	20.9035	103.08	0	88.5247	68.8795	119.972	0	0	0
3895	0	0	0	0	0	0	0	0	0	0	0	0	0	0	0	0	0	0	0	0	0	0	0	0	0	0	0	0	0	0	0	0	0	0	0	0	0	0	0	0	0	0
3926	0	0	0	0	0	0	0	0	0	0	0	0	0	0	0	0	0	0	0	0	0	0	0	0	0	33.1095	0	0	0	0	0	0	0	0	0	0	24.2644	0	0	0	0	0
3970	0	0	0	0	0	0	0	0	0	0	0	0	0	0	0	0	0	0	0	0	0	0	0	0	0	0	0	0	0	0	0	0	0	0	0	0	0	0	0	0	0	0
4175	0	0	0	0	0	0	0	0	0	0	0	0	0	0	0	0	0	0	0	0	0	0	0	0	0	0	0	0	0	0	0	0	0	0	0	0	0	0	0	0	0	0
4240	0	0	0	0	0	0	0	0	0	0	0	0	0	0	0	0	0	0	0	0	0	0	0	0	0	0	0	0	0	0	0	0	0	0	0	0	0	0	0	0	0	0
4356	0	0	0	0	0	0	0	0	0	0	0	0	0	0	0	0	0	0	0	0	0	0	0	0	0	0	0	0	0	0	0	0	0	0	0	0	0	0	0	0	0	0
4384	0	0	0	0	0	0	0	0	42.2293	0	0	0	0	0	0	0	0	0	0	0	0	0	0	0	0	0	0	0	0	0	0	0	0	6.5238	0	0	0	0	0	0	0	0
4458	0	0	0	0	0	0	0	0	0	0	0	0	0	0	0	0	0	0	0	0	0	0	0	0	0	0	0	0	0	0	0	0	0	0	0	0	0	0	0	0	0	0
4493	0	22.205	36.724	35.4483	12.7044	24.3153	31.9075	0	0	16.1409	36.2302	27.6166	24.0818	0	8.3248	67.5566	40.5207	99.1444	80.0473	61.5899	197.036	45.3758	0	48.7814	0	55.0653	33.013	16.6886	89.6009	0	0	21.2931	0	16.1644	16.7879	26.4237	0	12.5833	12.4147	0	34.3689	41.2937
4494	0	0	0	0	0	0	0	0	0	0	0	0	0	0	0	0	0	0	0	0	6.3043	0	0	0	0	0	0	0	0	0	0	0	0	0	0	0	0	74.7971	0	0	0	0
4609	0	11.0807	0	0	0	18.2377	0	0	50.1562	0	0	0	0	63.0616	32.1712	14.2638	0	0	0	32.097	0	0	14.941	0	0	28.5177	0	0	0	0	13.8714	0	0	28.0893	0	0	43.0031	0	0	0	0	0
4668	0	31.1081	0	28.7465	0	0	0	0	0	0	22.3883	0	16.2889	0	0	197.462	0	0	0	69.3372	55.8154	0	0	0	0	12.7685	0	0	0	0	0	17.5549	0	0	19.0262	575.241	0	695.755	0	0	0	0
4703	0	0	0	0	0	4.6378	0	0	0	0	0	0	0	0	0	0	0	0	0	0	0	0	0	0	0	0	0	0	0	0	0	0	0	4.8853	0	0	0	0	6.3307	0	0	0
4730	0	0	0	0	0	0	0	0	0	0	0	0	0	0	0	0	0	0	0	0	0	0	0	0	0	0	0	0	0	0	0	0	0	0	0	0	0	0	0	0	0	0
4756	0	0	0	0	0	0	0	0	0	0	0	0	0	0	0	0	0	0	0	0	0	0	0	0	0	0	0	0	0	0	0	0	0	0	0	0	0	0	0	0	0	0
4816	0	0	0	0	0	0	0	0	0	0	0	0	26.935	0	0	22.3205	0	0	0	0	0	0	0	0	0	0	0	0	0	0	0	0	0	0	0	0	0	0	0	0	0	0
4845	0	0	0	0	0	0	0	0	0	0	0	0	0	0	0	0	0	0	0	0	0	0	0	0	0	0	0	0	0	0	0	0	0	0	0	0	0	0	0	0	0	0
4892	0	0	0	0	0	0	0	0	0	0	0	0	0	0	0	0	0	0	0	0	0	0	0	0	0	0	0	0	10.0495	0	0	0	0	0	0	0	0	0	0	0	0	0
4901	0	6.4353	0	0	0	0	0	0	0	0	15.163	0	39.7943	0	0	0	0	0	0	0	0	0	0	0	0	0	0	0	0	0	0	0	0	0	38.0094	0	0	0	0	0	0	0
4957	0	0	0	0	0	0	0	0	0	0	0	0	0	0	0	0	0	0	0	0	0	0	0	0	0	0	0	0	0	0	0	0	0	0	0	0	0	0	0	0	0	0
4976	263.038	218.858	353.557	160.624	132.987	133.75	204.572	144.271	381.856	211.43	200.171	108.698	465.468	253.593	612.807	0	58.878	939.662	218.688	102.252	226.902	61.5392	251.178	346.809	287.344	544.821	159.691	107.904	618.171	90.7004	245.502	203.128	850.022	179.003	291.535	166.289	1396.21	260.508	124.238	97.9307	87.8457	43.0491
5041	0	0	0	0	0	0	19.8397	0	0	0	0	0	0	33.4943	0	0	0	0	0	0	0	0	7.3798	0	0	0	0	0	0	0	0	0	0	0	0	0	0	0	0	0	0	0
5090	9.536	10.5979	0	31.4943	0	23.46	18.6129	0	0	0	33.734	7.8929	49.7026	0	0	0	0	60.03	35.0193	0	15.408	0	37.2848	0	0	53.1283	22.2125	8.6994	132.883	0	27.9563	15.5022	62.5493	0	0	0	0	37.9993	9.4184	0	0	0
5184	0	0	0	0	0	0	0	0	0	0	0	0	0	0	0	0	0	0	0	0	0	0	0	0	0	0	0	0	0	0	0	0	0	0	0	0	0	0	0	0	0	0
5199	29.8809	0	0	0	0	0	36.7755	51.0829	176.363	24.1692	0	16.877	13.649	108.001	51.3266	0	43.4789	131.68	93.5909	93.5704	72.256	0	27.4628	0	0	29.6016	69.2547	0	105.907	0	0	87.0945	0	26.1949	80.51	0	131.499	0	31.53	91.604	69.8366	110.702
5202	0	0	0	0	0	0	0	0	0	0	0	0	0	0	0	0	0	0	0	0	0	0	0	0	0	0	0	0	0	0	0	0	0	0	0	0	0	0	0	0	0	0
5210	48.8037	16.422	0	0	0	0	25.6931	0	0	0	0	6.843	0	111.059	20.3205	0	0	144.985	62.9831	122.287	82.9132	0	0	50.7283	0	39.5176	42.6587	0	64.9665	0	0	0	10.4023	0	66.434	96.8362	97.8107	0	14.1915	16.7865	23.1614	78.0475
5271	0	0	0	0	0	0	0	0	0	0	0	0	0	0	0	0	0	0	0	0	0	0	0	0	0	0	0	0	0	0	0	0	0	0	0	0	0	0	0	0	0	0
5273	0	0	0	0	0	0	0	0	0	0	0	0	0	0	0	0	0	0	0	0	0	0	0	0	0	0	0	0	0	0	0	0	0	0	0	0	0	0	0	0	0	0
5410	0	0	0	0	0	0	0	0	0	0	0	0	0	0	0	0	0	0	0	0	0	0	0	0	0	0	0	0	0	0	0	0	0	0	0	0	0	0	0	0	0	0
5412	16.3651	0	0	0	0	0	0	0	0	0	0	0	0	0	0	0	0	0	0	12.6757	0	0	0	0	0	0	3.4855	0	0	0	20.1615	0	22.698	0	6.7008	0	14.6621	0	0	0	0	0
5441	0	0	0	0	0	0	0	0	0	0	0	0	0	0	0	0	0	0	0	0	0	0	0	0	0	0	0	0	0	0	0	0	0	0	0	0	0	0	0	0	0	0
5612	0	3.9135	0	0	0	0	0	13.1084	0	0	0	0	0	0	0	5.6545	0	0	29.6378	20.0787	4.2179	8.6132	5.4442	0	0	0	0	2.6007	15.5359	0	0	0	0	0	9.4557	0	10.505	0	0	0	18.3135	0
5661	0	25.5562	0	11.0567	6.1626	0	17.0185	48.0455	22.2627	27.1241	0	36.232	82.805	183.469	32.9031	0	5.2102	0	0	2.5652	7.074	3.2889	7.0603	4.925	0	56.336	9.9147	28.8422	77.6687	0	0	42.1671	0	61.5166	169.658	157.279	191.579	161.86	138.302	9.6461	5.8258	0
5670	0	0	0	0	0	0	0	0	0	0	0	0	0	0	0	0	0	0	0	0	0	0	0	0	0	0	0	0	0	0	0	0	0	0	0	0	0	0	0	0	0	0
5675	0	0	25.0911	0	0	0	0	0	0	0	9.5487	0	8.2598	0	66.5919	0	0	0	0	0	0	0	0	0	0	10.7765	61.6478	0	156.312	0	0	0	33.9833	0	17.9501	0	15.5188	0	11.6154	0	0	0
5843	0	0	0	0	0	0	0	0	80.1853	0	0	0	9.0494	0	7.9421	0	0	0	21.3895	0	0	0	0	0	0	0	0	0	0	0	0	0	0	0	0	0	0	0	0	0	0	0
5864	0	0	0	0	0	0	0	0	0	0	0	0	0	0	0	0	0	0	0	0	0	0	0	0	0	0	0	0	0	0	0	0	0	0	0	0	0	0	0	0	0	0
5897	0	0	0	0	0	0	0	0	0	0	0	0	0	0	0	0	0	0	0	0	0	0	0	0	0	0	0	0	0	0	0	0	0	0	0	0	0	0	0	0	0	0
5913	19.6339	590.28	0	8.3121	0	0	145.477	0	25.2425	0	168.832	0	1349	46.0261	0	0	0	51.5578	0	47.9616	92.0026	29.3779	33.6439	573.933	0	1717.12	0	0	0	1389.72	0	0	20.7905	0	11972.3	15824.2	2018.65	3759.98	1288.75	0	0	0
5962	0	0	0	0	0	0	0	0	0	0	0	0	0	0	0	0	0	0	0	0	0	0	0	0	0	0	0	0	0	0	0	0	0	0	0	0	0	0	0	0	0	0
5967	0	0	0	0	0	0	0	0	0	0	0	0	0	0	0	0	0	0	0	0	0	0	0	0	0	0	0	0	0	0	0	0	0	0	0	0	0	0	0	0	0	0
6015	0	0	0	0	0	0	0	0	0	0	0	0	0	0	0	0	0	0	0	0	0	0	0	0	0	0	0	0	0	0	0	0	0	0	0	0	0	0	0	0	0	0
6025	0	0	0	0	0	0	0	0	0	0	0	3.8928	0	0	0	0	0	0	0	0	0	0	0	0	0	0	0	0	0	0	0	0	0	0	0	0	0	0	0	0	0	0
6062	48.0892	28.3244	0	0	9.263	0	0	43.221	158.788	12.5477	0	0	10.2944	113.844	24.649	0	38.7823	0	81.9729	12.5178	27.562	6.4191	54.917	0	0	14.8301	3.737	0	27.5297	0	0	21.4297	0	56.4364	0	0	44.6878	0	8.7104	42.7437	30.5927	46.6684
6094	0	0	0	0	0	0	0	0	0	0	0	0	0	0	0	0	0	0	0	0	0	0	0	0	0	0	0	0	0	0	0	0	0	0	0	0	0	0	0	0	0	0
6239	0	0	0	0	0	0	0	0	0	0	0	0	0	0	0	0	0	0	0	0	0	0	0	0	0	0	0	0	0	0	0	0	0	0	0	0	0	0	0	0	0	0
6294	0	0	0	0	11.226	7.0022	0	0	0	0	0	4.0734	0	0	0	0	0	0	0	0	0	0	0	0	0	0	0	0	0	0	0	0	16.5193	0	0	0	0	0	0	0	0	0
6399	0	0	0	0	0	0	0	0	0	0	0	0	0	0	0	0	0	0	0	0	0	0	0	0	0	0	0	0	0	0	0	0	0	0	0	0	0	0	0	0	0	0
6416	0	0	0	0	0	0	0	0	0	0	0	0	0	53.2228	0	0	0	0	0	12.1865	0	0	0	0	0	0	0	0	0	0	0	0	0	6.6822	0	0	0	0	0	0	0	0
6452	0	0	0	0	0	0	0	0	0	0	0	0	0	0	0	43.7269	0	0	0	0	0	0	0	0	0	0	0	0	0	0	0	0	0	0	0	0	0	0	0	0	0	0
6496	0	0	0	0	0	0	0	0	0	0	0	0	0	0	0	0	0	0	0	0	0	0	0	0	0	0	0	0	0	0	0	0	0	0	0	0	0	0	0	0	0	0
6498	203.089	101.85	38.0288	17.3224	62.0796	38.8744	98.1892	235.693	299.571	54.3344	44.5268	22.879	97.1918	392.656	56.1306	0	213.141	286.192	270.929	303.231	144.884	51.949	327.329	207.289	165.922	119.432	88.4447	21.4651	207.651	112.555	73.1723	201.346	59.1094	129.261	220.825	298.508	266.615	39.1783	90.4382	137.031	217.75	259.787
6543	0	0	0	0	0	0	0	0	0	0	0	0	0	0	0	0	0	0	0	0	0	0	0	0	0	0	0	0	0	0	0	0	0	0	0	0	0	0	0	0	0	0
6630	0	0	0	0	0	0	0	0	0	0	0	0	0	0	0	0	0	0	0	17.6507	0	0	0	0	0	0	0	0	0	0	0	0	0	0	0	0	0	0	0	0	0	0
6676	0	22.5363	0	0	0	0	0	15.983	0	6.4784	0	0	0	16.7538	21.2007	24.8501	10.5741	54.7903	0	20.2521	11.1901	0	23.1095	0	0	23.7977	0	0	15.2359	0	0	22.3286	6.411	10.4609	37.8803	38.8355	34.4129	0	0	0	0	0
6706	0	0	0	0	0	0	0	0	0	0	0	0	0	0	0	0	0	0	0	0	0	0	0	0	0	0	0	0	17.2377	0	0	0	0	4.1015	0	0	0	0	0	0	0	0
6712	0	0	0	0	0	0	0	0	0	0	0	0	180.954	0	0	162.025	0	0	0	0	0	0	0	79.5386	0	0	0	0	0	0	0	0	0	0	27.9511	0	0	0	0	0	0	0
6732	85.5259	0	107.881	0	11.6971	23.5591	0	0	0	34.8186	81.9825	25.5131	101.18	96.0946	51.5812	0	0	0	100.194	0	33.9681	0	91.7773	95.4328	0	0	0	0	30.8867	22.8062	18.8013	0	0	19.604	0	60.8637	0	0	0	16.8128	0	0
6803	0	0	0	0	0	0	0	0	0	0	0	0	0	0	0	0	0	0	0	0	0	0	0	0	0	0	0	0	0	0	0	0	0	0	0	0	0	0	0	0	0	0
6814	78.2036	0	0	0	0	0	0	0	0	0	0	0	40.7742	0	0	0	0	0	0	0	0	0	0	0	0	454.928	0	0	114.342	0	0	0	80.219	5.1411	0	0	261.739	0	0	0	0	0
6838	0	13.4817	0	4.4205	0	0	0	0	0	0	45.4093	0	0	0	0	0	0	0	0	0	0	0	0	0	0	0	0	0	0	0	0	0	9.7879	18.1543	0	0	0	0	0	0	0	17.4735
6929	0	0	0	0	0	0	0	0	0	0	0	0	0	0	0	0	0	0	0	0	53.1203	0	0	0	0	0	0	0	0	0	0	0	0	0	0	0	0	0	0	0	0	0
6931	0	0	0	0	0	0	0	0	0	0	0	0	0	0	0	0	0	0	0	0	0	0	0	0	0	0	0	0	0	0	0	0	0	0	0	0	0	0	0	0	0	0
6978	0	0	0	10.3011	0	0	0	0	0	0	0	0	0	0	0	0	0	0	0	0	0	0	0	0	0	0	0	0	0	0	0	0	0	0	0	0	0	0	0	0	0	0
7004	0	0	0	0	0	0	0	0	0	0	0	0	0	0	0	0	0	0	0	0	0	0	0	0	0	0	0	0	0	0	0	0	0	0	0	0	0	0	0	0	0	0
7025	0	0	0	5.208	0	0	0	0	0	0	0	0	0	0	0	0	0	0	0	0	0	0	0	0	0	0	0	0	0	0	0	0	0	0	126.899	0	0	292.296	0	0	0	0
7067	0	0	0	0	0	0	0	0	0	0	0	0	0	0	0	0	0	0	0	0	0	0	0	0	0	0	0	0	0	0	0	0	0	0	0	0	0	0	0	0	0	0
7088	0	0	0	9.3154	0	0	0	0	0	12.0782	0	0	0	0	0	0	0	0	0	0	0	0	0	0	0	8.2353	0	4.5665	0	0	0	0	5.8064	0	0	0	0	0	0	0	0	0
7094	308.245	163.539	110.743	37.3334	95.8428	47.0191	130.741	188.793	551.955	89.96	36.4827	56.1984	278.37	482.208	166.669	0	178.379	443.905	206.229	250.729	205.398	102.037	101.91	250.216	146.84	158.023	139.037	12.7972	480.04	247.712	105.089	276.16	78.4178	211.541	249.379	414.846	536.357	0	164.04	216.297	243.389	363.93
7240	0	0	0	0	0	0	0	0	0	0	0	0	0	0	0	0	0	0	0	0	0	0	0	0	0	0	0	0	0	0	0	0	0	0	0	0	0	0	0	0	0	0
7357	0	0	0	0	0	0	0	0	0	0	0	0	0	0	0	0	0	0	0	0	0	0	0	0	0	0	0	0	0	0	0	0	0	0	0	0	0	0	0	0	0	0
7405	0	0	0	0	0	0	0	0	0	0	0	0	0	0	0	0	0	0	0	0	0	0	0	0	0	0	0	0	0	0	0	0	0	0	0	0	0	0	0	0	0	0
7408	0	0	0	0	0	0	0	0	0	0	0	0	0	0	0	0	0	0	0	0	0	0	0	0	0	0	28.8165	0	13.3894	0	0	0	12.2775	0	0	0	0	0	0	0	0	0
7546	0	0	0	0	0	0	0	0	0	0	0	0	0	0	0	0	0	0	0	0	0	0	0	0	0	0	0	0	0	0	0	0	0	14.8324	0	0	0	0	24.6787	0	0	0
7553	0	9.5733	0	33.9258	0	7.5289	0	0	0	0	0	29.6524	0	0	0	79.9498	0	0	14.9159	16.3435	9.9088	73.133	23.9254	14.5578	0	0	12.8708	18.9973	0	16.8837	0	0	16.0869	6.5685	0	0	0	0	0	0	13.0924	39.7785
7568	0	5.7753	48.6894	19.4887	0	19.3026	109.676	87.6442	198.407	34.8461	0	8.2673	85.4045	260.784	0	0	90.9043	0	217.423	192.269	55.9386	67.8925	198.578	62.3013	0	30.8282	21.4455	32.2754	146.388	0	0	21.3933	0	105.699	200.866	88.8704	102.434	61.0348	120.639	91.5924	153.147	79.4484
7638	0	0	0	0	0	0	0	0	0	0	0	0	0	0	0	0	0	0	0	0	0	0	0	0	0	0	0	0	0	0	0	0	0	0	0	0	0	0	0	0	0	0
7680	0	0	14.9464	18.733	0	11.5542	0	0	0	0	0	0	0	0	0	0	40.7606	43.2676	48.2971	37.4421	128.536	0	0	0	0	40.3341	0	0	52.8003	0	0	0	0	0	0	0	0	0	0	10.9003	21.9124	0
7689	0	0	0	0	0	0	0	0	0	0	0	10.4762	0	0	0	8.503	0	0	0	0	0	0	0	0	0	0	0	0	0	0	0	8.8913	7.7811	16.6416	0	15.9653	0	22.8087	17.3705	0	0	0
7799	0	0	0	0	0	0	0	0	0	0	0	0	0	0	0	0	0	0	0	0	0	0	0	0	0	0	0	0	0	0	0	0	0	0	0	0	0	0	0	0	0	0
7813	0	0	0	0	0	0	0	0	0	0	0	0	0	0	0	0	0	0	0	0	0	0	0	0	0	0	0	0	0	0	0	0	0	0	0	0	0	0	0	0	0	0
7854	0	0	0	0	0	0	0	0	0	0	0	0	0	0	0	0	0	0	0	0	0	0	0	0	0	0	0	0	0	0	0	0	0	0	0	0	0	0	0	0	0	0
7902	0	0	0	0	0	0	0	0	0	0	0	0	0	0	0	0	0	0	0	0	0	0	0	0	0	0	0	0	0	0	0	0	0	0	0	0	0	0	0	0	0	0
7953	0	0	0	2.9395	0	0	0	0	17.3437	0	0	0	44.1173	0	0	0	0	43.3471	41.5002	0	0	0	0	0	35.885	0	0	34.3742	30.7356	0	0	44.5964	0	0	0	0	0	0	0	0	0	0
7954	0	0	0	0	0	0	0	0	0	0	0	0	0	0	0	0	0	0	0	0	0	0	0	0	0	88.563	0	0	0	0	0	0	0	0	21.5372	0	0	0	37.34	0	0	0
8045	0	45.2138	0	0	0	0	0	20.2044	223.892	0	0	0	0	45.5809	0	0	0	0	0	0	0	0	0	0	0	0	0	0	0	0	0	0	0	16.8649	0	0	0	0	35.417	16.3432	23.2365	0
8051	0	0	0	0	0	0	0	0	0	0	0	0	0	0	0	0	0	0	0	0	0	0	0	0	0	0	0	0	0	0	0	0	39.3992	0	0	0	0	0	0	0	0	0
8090	0	0	0	0	0	0	0	0	0	0	0	0	0	0	0	0	0	0	0	0	0	0	0	0	0	0	0	0	0	0	0	0	0	0	0	0	0	0	0	0	0	0
8133	0	0	0	6.0436	0	7.0104	0	0	0	25.7283	0	5.6746	0	0	20.565	0	11.4087	0	0	0	13.3547	0	0	0	0	0	10.7848	0	0	0	0	0	0	10.9279	0	0	0	0	0	0	0	0
8205	0	0	0	5.4525	0	0	0	0	0	0	0	0	0	0	0	0	0	0	0	0	0	0	0	0	0	0	0	0	0	0	0	0	0	0	0	0	0	0	0	0	0	0
8251	0	0	0	0	0	0	0	0	0	0	0	0	0	0	0	0	0	0	0	0	0	0	0	0	0	0	0	0	0	0	0	0	0	0	0	0	0	0	0	0	0	0
8305	0	0	0	0	0	0	0	0	0	0	0	0	0	0	0	0	0	0	0	0	0	0	0	0	0	0	0	0	0	0	0	0	0	0	0	0	0	0	0	0	0	0
8342	1012.68	944.936	1274.17	120.718	277.507	459.611	889.743	263.224	322.967	557.29	1344.32	292.044	0	1714.61	1894.86	0	312.744	3774.45	1294.75	251.247	443.386	253.548	1323	1357.6	619.787	144.654	361.682	193.273	1027.41	753.623	545.664	736.068	443.173	502.594	1466.67	1599.06	0	92.1416	205.957	244.191	529.305	256.808
8343	0	0	0	0	5.4694	0	0	0	0	0	13.8605	0	1611.17	0	0	319.842	15.5106	0	0	0	0	0	11.9692	51.1964	0	0	0	0	0	17.2624	0	0	0	0	0	0	28.732	0	0	0	0	66.4576
8386	0	0	0	0	0	0	0	0	0	0	0	0	0	0	0	0	0	0	0	0	0	0	0	0	0	0	0	0	0	0	0	0	0	0	0	0	0	0	0	0	0	0
8390	0	0	284.526	3.0162	0	45.122	90.6761	68.5112	37.7896	58.0523	62.7522	7.6426	29.7766	10.386	90.9947	96.0418	9.2496	561.137	110.677	83.8248	645.503	55.5326	27.7305	143.515	83.779	43.3001	169.049	43.1715	409.247	76.6516	95.7474	0	135.232	6.9157	131.648	0	102.462	0	5.1933	48.1749	0	54.5017
8430	0	0	0	0	0	0	0	0	0	0	0	0	0	0	0	0	0	0	0	0	0	0	0	0	0	0	0	0	0	0	0	0	0	0	0	0	0	0	0	0	0	0
8435	0	0	0	0	0	0	0	0	0	0	0	0	0	0	0	0	0	0	0	0	0	0	0	0	0	0	0	0	0	0	0	0	0	0	0	0	0	0	0	0	0	0
8448	0	0	0	0	0	0	0	0	0	0	0	0	0	0	0	0	0	0	0	0	0	0	0	0	0	0	0	0	0	0	0	0	0	0	0	0	0	0	0	0	0	0
8494	0	0	0	0	0	0	0	0	0	0	0	0	0	0	0	0	0	0	0	0	0	0	0	0	0	0	0	0	0	0	0	0	0	0	0	0	0	0	0	0	0	0
8503	0	0	0	0	0	0	0	0	0	0	28.2978	0	0	0	0	0	0	0	0	0	0	0	0	0	0	0	0	0	71.5165	0	0	0	0	0	0	0	24.8796	0	0	0	0	0
8662	0	0	0	0	0	0	0	0	0	0	0	0	0	0	0	0	0	0	0	0	0	0	0	0	0	0	0	0	0	0	0	0	0	0	0	0	0	0	0	0	0	0
8675	0	0	0	0	0	0	0	0	0	0	0	0	0	0	0	0	0	0	0	0	0	0	0	0	0	0	0	0	0	0	0	0	0	0	0	0	0	0	0	0	0	0
8695	0	0	0	0	0	0	0	55.7686	0	0	0	16.0586	0	0	0	0	0	0	0	0	0	0	0	0	0	0	0	0	0	0	9.7989	0	19.3882	0	0	0	0	0	0	0	0	0
8725	0	0	0	0	0	0	0	0	0	0	0	0	0	0	0	0	0	0	0	0	0	0	0	0	0	0	0	0	0	0	0	0	0	0	0	0	0	0	0	0	0	0
8792	0	0	0	0	0	10.5982	0	0	0	0	0	35.7052	22.8137	40.4818	0	0	0	0	0	0	0	0	0	10.2298	0	0	0	0	0	0	0	0	0	0	0	0	0	26.7084	0	0	0	0
8797	0	0	0	0	0	0	0	0	0	0	0	0	0	0	0	0	0	0	0	0	0	0	0	0	0	0	0	0	0	0	0	0	0	0	0	0	0	0	0	0	0	0
8800	0	0	33.9425	0	0	0	0	0	0	0	0	0	0	0	16.2045	0	0	0	0	0	93.0186	0	0	34.9291	0	0	0	0	0	0	0	0	0	0	0	0	0	0	0	0	0	0
8860	0	0	0	0	0	0	0	0	0	0	0	0	0	0	0	0	0	0	0	0	0	0	0	0	0	0	0	0	0	0	0	0	0	0	0	0	0	0	0	0	0	0
8908	0	0	0	0	0	0	0	0	21.7052	19.2756	0	0	251.245	107.846	0	0	0	0	0	0	0	140.797	0	0	0	0	0	0	0	0	0	0	15.348	0	780.635	0	0	0	0	0	0	0
8940	0	0	0	0	0	0	0	0	0	0	0	0	0	0	0	0	0	0	0	0	0	0	0	0	0	0	0	0	0	0	0	0	0	0	0	0	0	0	0	0	0	0
9012	0	0	0	0	0	0	0	0	0	0	0	4.207	0	0	0	0	0	0	0	0	0	0	0	0	0	0	0	0	8.1711	0	0	0	0	0	0	0	0	0	0	0	0	0
9080	0	0	0	0	0	0	0	0	0	0	0	0	0	0	0	0	0	0	0	0	0	0	0	0	0	0	0	0	0	0	0	0	0	0	0	0	0	0	0	0	0	0
9087	0	8.6334	0	0	0	0	0	0	0	0	5.5904	0	0	0	0	0	0	0	0	0	0	0	0	0	0	20.2421	6.9552	0	0	10.0196	0	0	0	0	0	0	18.0085	0	0	0	0	0
9119	0	0	0	0	0	0	0	0	0	0	8.6794	4.2955	9.62	0	0	0	0	0	0	0	0	0	0	0	0	68.9177	0	23.4746	31.6866	0	0	0	24.7342	22.0913	18.0936	0	82.6713	0	17.7314	0	0	0
9157	0	0	0	0	0	0	0	0	0	0	0	0	0	0	0	0	0	0	0	0	0	0	0	0	0	0	0	0	0	0	0	0	0	0	0	0	0	0	0	0	0	0
9191	0	0	0	0	0	0	0	0	0	0	0	0	18.704	0	0	0	0	0	5.8054	0	0	0	0	0	0	0	0	0	0	0	0	0	0	0	0	0	0	0	0	0	0	0
9230	0	0	0	0	0	0	0	0	0	0	0	0	0	0	0	0	0	0	0	0	0	0	0	0	0	0	0	0	0	0	0	0	3.8933	0	0	0	0	0	0	0	0	0
9276	0	0	0	0	3.4212	0	13.6209	0	0	0	0	3.8778	0	0	79.827	84.9241	14.5831	0	0	0	70.018	0	0	20.0525	0	88.4312	0	0	0	0	25.0449	12.8451	9.0854	25.5207	0	460.418	0	0	0	0	0	0
9278	0	0	0	4.8694	0	14.4485	0	0	0	0	0	0	0	0	0	0	0	0	0	0	0	0	0	0	0	0	0	0	0	0	0	0	13.9107	0	0	0	0	0	0	0	0	0
9288	238.134	47.982	34.7061	37.5555	8.8637	53.4847	112.247	0	190.039	71.1779	107.383	51.506	145.442	23.3792	98.9604	0	109.088	141.987	0	62.6408	143.569	0	0	0	0	133.203	89.6258	73.3814	215.132	0	0	0	114.754	68.0526	0	155.056	51.0012	123.974	0	26.3393	0	0
9527	0	0	0	0	0	0	0	0	0	0	0	0	0	0	0	0	0	0	0	0	0	0	0	0	0	0	0	0	0	0	0	0	0	0	0	0	0	0	0	0	0	0
9578	0	0	0	0	0	0	0	0	0	0	0	0	0	0	0	0	0	0	0	0	0	0	0	0	0	0	0	0	0	0	0	0	0	0	0	0	0	0	0	0	0	0
9623	0	0	0	0	0	0	0	0	0	0	0	0	0	0	0	0	0	0	0	0	0	0	0	0	0	0	0	0	0	0	0	0	8.6851	2.9787	0	0	0	5.0333	0	0	0	0
9641	0	0	93.1801	0	0	0	0	67.7654	15.2642	45.1873	0	14.2918	22.2546	84.692	0	0	0	0	0	0	0	200.491	0	0	0	0	0	0	0	0	0	0	40.4656	0	720.73	0	0	0	0	36.4928	0	0
9678	0	0	0	0	0	16.8541	0	0	26.4577	0	0	5.0725	0	48.7273	12.5926	0	0	0	0	8.9949	0	0	0	0	0	0	0	0	0	0	0	14.7157	0	35.9918	0	0	0	0	0	0	0	0
9785	0	0	0	0	0	0	0	0	0	0	5.4389	0	0	0	0	0	0	0	0	0	0	0	0	19.849	0	0	0	0	0	0	0	0	0	0	0	0	0	0	0	0	0	0
9811	0	0	0	0	0	0	0	0	0	0	0	0	0	0	0	0	0	0	0	0	0	0	0	0	0	0	0	0	0	0	0	0	0	0	0	0	0	0	0	0	0	0
9857	0	0	0	0	0	0	0	0	0	0	0	0	0	0	0	0	0	0	0	0	0	0	0	0	0	0	0	0	0	0	0	0	0	0	0	0	0	0	0	0	0	0
9860	0	0	0	0	0	0	0	0	0	0	0	0	0	0	0	0	0	0	0	0	0	0	0	0	0	0	0	0	0	0	0	0	0	0	0	0	0	0	0	0	0	0
9930	155.731	59.2604	0	0	66.9029	0	80.479	64.4024	196.141	32.3002	41.4591	15.052	125.741	224.412	69.6591	0	114.166	152.514	198.319	113.83	83.8842	0	149.401	90.8131	25.0078	82.089	74.1203	0	190.251	72.7778	51.9461	76.8882	43.1708	110.968	228.616	235.91	255.949	43.8262	10.2177	73.3766	115.87	153.591
10020	0	0	0	0	0	0	0	0	0	0	38.4897	0	0	0	0	0	0	0	0	0	0	0	0	0	0	0	0	0	104.16	15.6604	0	0	37.419	0	0	0	131.482	0	5.5359	0	0	0
10057	0	0	0	0	0	0	0	0	0	0	0	0	0	0	0	0	0	0	0	0	0	0	0	0	0	0	0	0	0	0	0	0	0	0	0	0	0	0	0	0	0	0
10068	0	0	0	7.6971	0	0	0	0	0	0	0	14.8939	0	0	0	0	0	0	0	0	0	0	34.1159	0	0	0	0	0	0	0	0	0	0	0	0	0	0	0	0	0	0	0
10086	0	0	0	16.498	22.4924	0	21.4297	70.2299	0	0	0	26.3447	0	15.19	0	0	37.8886	0	0	58.2094	12.4974	19.6699	0	11.0777	0	0	0	0	0	0	27.7042	0	0	38.739	58.901	33.4801	0	52.9633	34.4167	54.1136	64.2756	97.2535
10088	0	198.998	479.65	202.068	160.105	226.776	216.388	210.961	0	0	209.528	213.213	0	125.005	0	465.967	351.962	647.591	335.766	397.252	1080.62	286.133	321.368	256.782	241.599	420.471	321.945	130.744	600.036	181.828	220.607	190.815	0	163.888	216.42	220.601	276.562	133.428	0	244.827	0	439.29
10092	0	0	0	0	0	0	0	0	0	0	0	0	0	0	0	0	0	0	0	0	0	0	0	0	0	0	0	0	0	0	0	0	0	0	0	0	0	0	0	0	0	0
10187	0	0	0	0	0	0	0	0	0	0	0	0	0	0	0	0	0	0	0	0	0	0	0	0	0	0	0	0	0	0	0	0	0	0	0	0	0	0	0	0	0	0
10240	0	0	0	0	0	0	0	0	0	0	0	0	0	0	0	0	0	0	0	0	0	0	0	0	0	0	0	0	0	0	0	0	0	0	0	0	0	0	0	0	0	0
10368	0	0	0	0	0	0	0	0	0	0	0	0	0	0	0	0	0	0	0	0	0	0	0	0	0	0	0	0	0	0	0	0	0	0	0	0	0	0	0	0	0	0
10428	0	0	0	0	0	0	0	0	0	0	0	0	0	0	0	0	0	0	0	0	0	0	0	0	0	0	0	0	0	0	0	0	0	0	0	0	0	0	0	0	0	0
10581	347.753	108.205	0	0	0	0	0	0	0	0	131.432	0	361.037	0	0	0	0	59.2775	0	0	0	0	52.223	0	644.553	669.396	0	0	282.505	0	0	0	158.118	0	0	0	1383.99	0	0	0	0	0
10688	12.136	0	0	0	0	0	0	0	0	0	14.4001	0	0	0	0	0	0	0	0	0	0	0	0	0	0	0	0	0	0	0	0	0	0	0	0	0	0	0	40.8251	0	0	0
10745	465.49	758.562	357.093	184.111	494.572	368.601	474.612	729.383	3011.32	364.167	551.159	394.685	504.542	1145.8	225.853	972.386	610.196	1033.59	1752.1	1045.73	664.457	520.488	838.038	633.08	536.845	540.027	588.997	563.989	690.69	1056.93	324.705	607.581	336.01	405.499	2774.59	569.868	984.553	638.258	812.756	1341.3	1306.65	916.135
10866	0	92.3278	0	0	0	0	0	0	0	0	0	0	1168.17	179.097	0	0	20.148	66.1061	0	0	14.0533	0	0	525.477	0	683.747	0	0	0	1602.69	0	0	0	0	2395.83	3633.99	877.071	1460.05	255.661	0	0	0
10884	0	0	0	0	0	0	0	0	0	0	0	0	0	0	0	0	0	0	0	0	0	0	0	0	0	0	0	0	0	0	0	0	0	0	0	0	0	0	0	0	0	0
10932	0	0	0	0	0	0	0	0	0	0	0	0	0	15.646	0	0	0	0	0	0	0	0	0	0	0	0	0	0	0	0	0	0	0	8.0061	0	0	0	0	7.8197	0	0	0
10973	0	0	0	0	0	0	0	0	0	0	0	0	0	0	0	0	0	0	0	0	0	0	0	0	0	0	0	0	0	76.3992	0	0	0	0	0	260.784	0	0	0	0	0	0
10997	0	0	0	0	0	0	0	0	0	0	0	0	0	0	0	0	0	0	0	0	0	0	0	0	0	0	0	0	0	0	0	0	0	0	0	0	0	0	0	0	0	0
11029	0	0	0	0	0	0	0	0	0	0	0	0	0	0	0	0	0	0	0	0	0	0	0	0	0	0	0	0	0	0	0	0	0	0	0	0	0	0	0	0	0	0
11049	0	0	0	0	0	0	0	0	0	0	0	0	0	0	0	0	0	0	0	0	0	0	0	0	0	0	0	0	0	0	0	0	0	0	0	0	0	0	0	0	0	0
11091	65.462	0	0	17.4629	24.3634	6.6257	0	0	152.612	0	0	0	0	246.182	49.5611	0	0	0	0	24.461	0	0	38.167	0	66.7706	0	23.8041	33.2443	0	0	0	0	0	58.5866	0	25.8511	164.072	0	89.1364	0	0	0
11150	0	0	36.3411	0	0	12.7578	14.876	0	0	0	0	0	0	0	11.9097	0	0	0	0	0	32.1919	13.287	0	107.867	0	0	23.1909	0	55.1807	124.225	0	0	14.262	0	64.3391	0	0	0	10.0396	0	0	0
11249	190.145	251.684	57.9604	57.1991	40.6079	107.666	175.212	260.587	937.773	97.1428	120.81	131.767	143.298	461.283	96.7633	80.5876	86.3462	294.114	235.407	285.096	71.9007	67.4936	118.506	131.868	179.538	168.491	113.292	156.268	235.112	264.489	57.5409	252.234	105.938	137.827	801.469	229.308	362.959	294.45	408.223	293.188	139.304	148.29
11282	69.1152	0	36.4764	95.8154	69.4962	115.751	126.797	156.302	294.348	109.657	58.6212	75.5553	63.4093	250.294	163.198	0	187.261	52.2171	116.935	144.97	144.379	97.4109	151.498	23.2884	0	40.2499	73.4337	55.694	63.7156	0	23.6285	73.7392	11.1636	225.705	0	249.147	204.401	0	115.674	92.1407	123.843	54.3131
11354	0	0	0	2.8484	60.0582	69.5017	11.0912	37.7232	0	24.2884	0	34.5518	0	6.0218	0	81.4591	12.152	0	94.5034	63.8652	39.3938	99.2084	0	21.2465	0	19.1509	0	8.7763	7.8073	0	0	0	0	0	69.2894	76.2396	0	0	181.607	0	66.6339	53.6041
11413	92.5533	0	0	0	0	20.1199	0	12.4712	20.8229	0	60.4262	0	0	0	0	0	0	0	0	0	30.3589	0	0	17.4815	0	50.5211	34.4771	14.317	294.852	33.2529	37.4742	0	0	26.4426	0	29.8087	0	0	0	0	0	0
11440	0	0	0	0	0	0	0	0	0	0	0	0	0	0	0	0	0	0	0	0	0	0	0	0	0	0	0	0	0	0	0	0	0	0	0	0	0	0	0	0	0	0
11483	62.3214	0	0	0	0	0	0	0	0	0	0	0	58.6367	0	0	0	0	0	61.6826	0	0	0	0	0	54.3964	666.159	0	0	0	0	0	0	0	0	0	0	844.411	0	0	0	0	0
11500	0	0	0	0	0	0	46.2679	0	0	0	0	0	79.9749	0	0	0	0	0	0	0	0	0	0	264.17	0	0	0	0	0	309.325	0	0	0	0	1543.11	0	55.0261	241.645	263.6	0	0	0
11516	0	0	0	0	0	0	0	0	0	0	0	0	0	0	0	0	0	0	0	0	0	0	0	0	0	0	0	0	0	0	0	0	0	0	0	0	0	0	0	0	0	0
11536	0	0	0	56.8061	0	40.6839	0	0	0	0	0	0	0	0	0	104.226	79.1358	180.324	222.345	62.7444	0	80.6968	0	0	0	127.121	0	0	0	0	0	0	0	0	0	0	0	0	0	0	0	0
11705	17.6975	0	0	0	0	0	0	25.5997	0	0	0	9.8252	17.6031	0	0	0	0	0	43.5048	0	0	0	0	12.6787	0	0	28.8253	18.6685	68.3595	0	0	0	12.7394	0	25.6553	0	0	0	0	0	0	0
11760	37.4542	0	22.4196	107.791	41.779	67.9315	26.1303	41.8521	0	39.7507	20.4345	48.3883	0	38.5398	41.2936	0	31.604	0	0	28.4576	29.4684	18.2668	28.2831	0	0	23.7135	38.2386	45.4486	29.7145	0	28.1169	45.9993	41.7853	51.872	0	0	41.5542	0	0	0	0	0
11835	33.1374	0	0	0	0	0	0	0	0	0	0	0	0	0	0	0	0	0	0	0	0	0	0	0	0	65.4024	0	0	34.3074	0	0	0	8.3884	0	0	0	23.4766	0	0	0	0	0
11889	0	0	0	0	0	0	0	0	0	0	11.234	0	16.018	0	0	0	0	0	0	0	0	0	8.2088	34.3932	0	61.0999	0	27.833	123.585	0	0	0	83.8464	0	0	0	0	0	0	0	0	0
11981	146.778	89.2386	22.8599	20.337	5.3259	0	0	69.064	99.1854	29.3362	44.4258	8.843	59.5647	54.2502	33.0413	0	52.9599	219.395	0	20.5006	93.4023	0	39.4004	0	0	48.5767	59.7854	0	138.442	0	0	24.8065	49.0346	27.8314	0	138.316	98.1384	0	93.9461	39.4418	37.9699	211.392
11982	182.48	82.8906	213.591	0	20.6416	46.8953	178.99	15.2654	29.1609	53.4082	232.262	50.5163	372.305	364.526	484.137	0	0	0	41.105	0	0	0	143.888	204.026	83.1438	0	57.7134	25.1606	178.853	194.372	67.2403	143.172	34.301	135.512	389.349	388.322	741.575	27.0031	6.8422	0	0	0
11989	396.25	117.219	156.999	93.197	370.662	248.737	204.77	620.01	1398.05	179.405	195.049	117.697	274.41	642.993	306.656	141.342	298.498	786.795	862.364	503.85	376.148	273.68	427.656	237.768	511.146	275.173	290.955	313.894	508.399	842.808	219.718	516.235	189.723	401.142	0	228.618	708.876	0	188.97	394.056	545.6	375.377
11991	0	8.844	0	0	0	0	0	12.1837	0	0	15.5352	15.4358	0	4.9838	21.9646	0	0	0	0	0	0	0	0	0	6.8737	6.3495	0	14.5322	44.9717	0	0	5.7696	9.4408	32.4669	82.1457	29.4382	81.9469	37.6819	0	0	0	0
12264	66.4925	0	13.5087	0	0	16.1309	0	0	38.0042	0	0	11.4658	19.9145	24.6936	30.5744	0	0	0	0	0	0	0	0	0	0	20.308	10.7184	0	43.6911	0	37.4533	16.811	9.0756	33.6588	0	0	77.0882	0	0	0	0	0
12344	0	0	0	0	0	0	0	0	0	0	0	0	0	0	0	0	0	0	0	0	0	0	0	0	0	0	0	0	0	0	0	0	0	0	0	0	0	0	0	0	0	0
12380	0	9.3781	22.344	0	0	0	0	54.3515	0	0	4.6707	0	28.4566	33.5828	76.7783	0	0	0	0	0	0	0	0	36.754	0	0	44.266	0	22.756	0	15.6378	0	0	0	46.2025	0	0	0	0	0	0	52.775
12434	20.1517	42.1451	0	0	38.0527	15.7	22.041	0	525.399	17.6597	0	11.3511	49.6392	112.189	0	0	0	0	0	19.7163	8.0142	0	7.2359	0	103.813	0	0	57.938	51.0431	0	0	105.782	0	52.4121	0	0	61.0002	0	93.1787	0	13.6074	0
12476	0	0	0	48.8263	36.4621	33.7511	17.0859	0	0	30.7962	0	9.2683	0	0	9.5558	0	9.0249	0	210.317	47.4595	0	0	0	13.5267	0	33.2999	0	23.8699	0	0	0	0	0	17.6426	0	0	0	0	31.3747	20.4064	30.3175	26.3932
12501	0	0	0	0	0	0	0	0	0	0	0	0	0	0	0	0	0	0	0	0	0	0	0	0	0	0	0	0	0	0	0	0	0	0	0	0	0	0	0	0	0	0
12508	0	0	0	0	0	0	0	0	0	0	0	0	0	0	0	0	0	0	0	0	0	0	0	0	0	0	0	0	0	0	0	0	0	0	0	0	0	0	0	0	0	0
12567	0	0	0	0	0	0	0	0	0	0	0	0	0	0	0	0	0	0	0	0	0	0	0	0	0	0	0	0	0	0	0	0	0	0	0	0	0	0	0	0	0	0
12568	0	0	0	0	0	0	0	0	0	0	0	0	0	0	0	0	0	0	0	0	0	0	0	0	0	0	0	0	0	0	0	0	0	0	0	0	0	0	0	0	0	0
12574	0	0	0	0	0	0	0	0	0	0	0	0	0	0	0	0	0	0	0	0	0	0	0	0	0	0	0	0	0	0	0	0	0	0	0	0	0	0	0	0	0	0
12593	0	0	0	0	0	0	0	0	0	0	0	0	0	0	0	0	0	0	0	0	0	0	0	0	0	0	0	0	0	0	0	0	0	0	0	0	0	0	0	0	0	0
12600	0	0	0	0	0	0	0	0	0	0	0	0	0	0	0	0	0	0	0	0	0	0	0	0	0	0	0	0	0	0	0	0	0	0	0	0	0	0	0	0	0	0
12633	0	0	0	0	19.751	8.186	0	0	0	0	0	0	0	0	0	0	0	0	0	0	0	0	0	0	0	0	0	0	0	0	0	0	0	0	0	0	0	0	0	0	0	0
12652	33.4042	0	0	21.7524	0	0	0	0	42.873	0	0	0	0	0	0	0	57.3727	0	0	0	0	0	0	0	0	0	0	0	0	0	0	30.2846	0	62.2293	0	0	0	0	0	0	0	0
12657	0	20.7875	0	0	0	0	0	0	0	0	0	0	0	0	0	0	0	0	0	0	0	0	0	0	0	0	0	0	13.2405	0	0	12.2317	0	0	0	0	0	0	0	0	0	0
12705	0	0	0	0	0	0	0	0	0	0	0	0	17.2285	0	0	0	0	0	0	0	0	0	0	0	119.859	104.748	0	0	0	0	0	0	0	0	0	0	416.525	0	0	0	0	0
12815	0	0	0	0	0	0	0	0	0	0	0	0	0	0	0	0	0	0	0	0	0	0	0	0	0	0	0	0	0	0	0	0	0	0	0	0	0	0	32.5714	0	0	0
12823	0	0	0	0	0	0	0	0	0	0	0	0	0	0	0	0	0	0	0	0	0	0	0	0	0	0	0	0	0	0	0	0	0	0	0	0	0	0	0	0	0	0
12827	0	0	0	0	0	0	0	0	0	0	0	0	0	0	0	0	0	0	0	0	0	0	0	0	0	0	0	0	0	0	0	0	0	0	0	0	0	0	0	0	0	0
12872	0	0	0	0	0	0	0	0	0	0	0	0	0	0	0	0	0	0	0	0	0	0	0	0	0	0	0	0	0	0	0	0	0	0	0	0	0	0	0	0	0	0
12879	0	0	0	0	0	0	0	0	0	0	0	0	0	0	0	0	0	0	0	0	0	0	0	0	0	0	0	0	0	0	0	12.4108	0	0	0	18.8788	0	0	0	0	0	0
12917	121.534	255.993	57.1326	26.2367	43.6859	112.956	137.194	146.551	365.77	46.5959	106.553	69.9803	107.094	299.614	55.021	95.2978	119.033	307.263	289.689	206.743	128.429	98.6055	46.8982	124.813	73.6026	133.808	82.1447	99.8712	217.953	225.188	84.4663	236.322	79.8145	95.3744	263.268	158.306	176.118	163.878	197.443	172.728	182.382	82.4444
12922	0	0	0	0	0	0	0	0	0	0	0	0	0	42.3701	0	0	0	0	0	0	0	0	0	144.96	0	0	0	0	0	0	0	0	0	0	22.7712	0	0	0	0	0	0	0
12923	0	0	0	16.3814	0	0	0	0	0	0	0	0	0	0	0	11.0327	0	0	13.1269	17.2754	69.9138	12.2693	0	0	0	0	0	0	0	0	0	0	0	0	0	0	0	0	0	0	0	0
12957	0	0	0	0	0	0	0	0	0	0	0	0	0	0	0	32.8642	0	0	13.1341	6.1321	121.689	15.9775	0	31.0353	0	0	15.0582	0	42.9316	0	0	0	0	19.5451	0	0	0	0	0	0	0	0
12964	0	0	0	0	0	0	0	0	0	0	0	0	39.437	0	0	0	0	0	0	0	11.6424	0	0	57.451	0	0	0	0	0	0	0	0	0	0	0	0	0	0	0	0	0	0
12968	0	0	10.7432	0	0	0	0	0	0	0	0	0	0	0	0	0	0	0	0	0	27.4128	0	0	14.6527	0	0	21.1171	0	26.3746	0	0	0	10.461	0	0	0	0	0	0	0	0	0
12993	0	0	14.818	0	0	0	0	0	0	14.2389	0	0	0	0	31.7649	0	0	0	57.6088	0	0	12.4937	0	188.105	0	0	16.1449	0	0	81.1857	0	0	14.297	0	133.958	0	0	0	0	0	0	0
12998	0	0	0	0	0	0	0	0	0	0	0	0	0	0	0	0	0	0	0	0	0	0	0	0	0	0	0	0	0	0	0	0	0	0	0	0	0	0	0	0	0	0
13056	0	30.6766	0	0	0	0	0	0	0	0	0	0	0	0	0	0	0	0	0	0	0	0	0	0	0	0	0	0	0	0	0	0	53.6109	0	0	0	261.934	0	0	0	0	0
13057	0	0	297.649	0	0	0	0	0	0	46.728	6.4863	0	91.4337	63.4854	0	0	0	0	0	0	0	0	0	0	0	0	0	0	0	0	0	0	0	11.8436	63.8656	0	0	0	0	0	0	0
13112	0	0	0	0	0	0	0	0	0	0	0	0	0	0	0	0	0	0	0	0	0	0	0	0	0	0	0	0	0	0	0	0	0	0	0	0	0	0	0	0	0	0
13145	0	0	0	0	0	0	0	0	0	0	0	0	0	0	0	0	0	0	0	0	0	0	0	0	0	0	0	0	0	0	0	0	0	0	0	0	0	0	0	0	0	0
13174	0	0	0	0	0	0	0	0	0	0	0	0	24.7043	0	52.0922	0	0	0	0	0	0	0	0	0	0	0	0	0	0	21.5925	0	0	0	0	0	0	0	0	0	0	0	0
13187	0	0	0	0	0	0	0	0	0	0	0	0	0	0	0	0	0	0	0	0	0	0	0	0	0	0	0	0	0	0	0	0	0	0	0	0	0	0	0	0	0	0
13188	292.233	919.154	218.367	95.3281	0	212.164	306.244	486.15	4460.54	231.795	32.5484	0	636.271	1271.44	765.019	0	140.928	417.43	0	0	0	0	135.387	108.227	1304.33	233.392	230.268	544.847	617.425	494.143	241.347	1325.59	262.072	596.892	728.708	218.446	1131.46	0	0	404.528	304.697	0
13205	0	0	0	0	0	0	0	0	0	0	0	0	0	0	0	0	0	0	0	0	0	0	0	0	0	0	0	0	0	0	0	0	0	0	0	0	0	0	0	0	0	0
13232	0	0	17.8747	0	0	4.0913	0	0	0	0	0	0	0	0	7.0585	15.0716	0	0	0	0	40.3317	0	0	82.1842	0	0	0	0	13.4171	33.117	0	0	7.886	0	0	0	0	0	0	0	0	0
13248	0	0	0	5.3438	0	0	0	0	0	0	12.6828	0	88.8341	0	0	0	0	0	0	0	0	0	0	0	0	0	0	0	78.0239	0	0	0	20.6296	0	0	0	90.6866	0	0	0	0	0
13279	0	0	0	0	0	0	20.5314	0	0	8.8207	0	0	0	0	0	0	0	0	0	0	0	27.9363	0	0	0	0	0	0	0	0	0	0	0	0	0	0	0	0	0	0	0	0
13292	0	0	60.8337	13.8317	0	0	42.2395	49.332	0	4.6919	0	0	0	63.4774	48.342	0	51.1894	0	0	0	0	0	15.1741	0	0	0	0	37.4716	0	0	0	0	34.7488	15.1979	0	0	0	171.927	0	0	0	0
13321	1539.55	2695.2	1358.46	664.419	1991	1658.08	1998	2902.51	11025.4	1438.46	2111.23	1696.55	2997.66	5067.99	1079.68	2695.53	1923.83	3585.73	4839.73	2923.74	2014.38	1544.32	3068.84	3104.93	1766.87	2040.72	2193.52	2537.9	2841.68	5433.5	1259.68	3098.07	1503.44	1856.29	12462.2	2938.16	4541.14	3556	3587.26	3713.84	3668.1	2509.29
13323	134.072	0	23.2245	4.7336	0	0	0	0	0	0	0	0	0	0	0	0	0	0	0	0	0	0	0	0	318.563	0	0	0	0	0	0	0	0	0	0	0	0	0	0	0	0	0
13332	0	0	0	0	0	0	0	0	0	0	0	0	0	0	0	0	0	0	0	0	0	0	0	24.869	0	0	0	0	0	0	0	0	0	0	0	0	0	0	0	0	0	0
13340	0	0	0	0	0	0	0	0	0	0	0	0	7.009	0	0	0	0	0	0	0	0	0	0	121.394	0	29.2097	0	0	0	17.2721	10.2967	0	0	0	0	0	0	0	0	0	0	0
13342	0	0	787.669	0	0	136.763	322.956	242.191	469.164	190.819	214.821	38.3505	269.528	43.5986	391.621	0	21.5232	735.376	149.698	128.911	789.411	83.6434	93.4899	492.488	405.562	372.645	723.797	181.418	1476.15	357.83	352.485	127.731	522.499	57.2506	763.216	0	525.858	181.245	81.0381	32.4909	28.3221	93.4455
13344	0	0	0	0	0	0	0	0	0	0	0	0	0	0	0	0	0	0	0	0	0	0	0	52.2682	0	0	0	0	0	0	0	0	0	0	0	0	0	0	0	0	0	0
13429	122.201	0	34.4951	39.1227	111.322	0	0	44.3166	238.001	173.667	48.7588	74.4169	89.2548	172.718	149.715	0	69.7291	96.2621	87.922	41.5837	56.9854	0	141.316	30.2145	327.33	234.897	19.8138	149.351	200.603	0	0	0	152.576	95.0901	46.4034	0	669.766	16.4603	56.0351	31.0675	0	15.7353
13452	0	0	0	0	0	0	0	0	0	0	0	0	0	0	0	0	0	0	0	0	0	0	0	0	0	0	0	0	0	0	0	0	0	0	0	0	0	0	0	0	0	0
13462	0	0	0	0	0	0	0	0	0	0	0	0	0	0	0	0	0	0	0	0	0	0	0	0	0	0	0	0	0	0	0	0	0	0	0	0	0	0	0	0	0	0
13475	0	0	0	0	10.3488	0	0	0	0	0	0	0	0	0	0	0	0	0	0	0	0	0	0	0	0	0	0	0	0	0	0	0	0	0	0	0	0	0	0	0	0	0
13590	0	0	0	0	0	0	0	0	0	0	0	0	0	0	0	0	0	0	0	0	0	0	0	0	0	0	0	0	0	0	0	0	0	3.2467	0	0	0	0	0	0	0	0
13627	0	0	0	0	0	0	0	0	0	0	0	0	0	0	0	0	0	0	0	0	0	0	0	0	0	0	0	0	0	0	0	0	0	0	0	0	0	0	0	0	0	0
13628	0	0	0	0	0	0	0	0	0	0	0	0	0	0	0	0	0	0	0	0	0	0	0	0	0	0	0	0	0	0	0	0	0	0	0	0	0	0	0	0	0	0
13640	0	0	0	0	0	0	0	0	0	0	0	0	71.3751	0	0	0	0	0	0	0	0	26.8324	0	0	0	0	0	0	0	0	0	0	0	0	0	0	0	0	0	0	0	0
13704	0	0	0	0	0	0	0	0	0	0	0	0	0	0	0	67.259	8.6752	0	0	0	0	0	0	0	0	0	0	0	0	23.01	0	0	0	0	0	0	0	0	0	0	0	0
13711	0	0	0	0	0	0	0	0	0	0	0	0	0	0	0	0	0	0	0	0	0	16.041	0	0	26.0918	39.5029	0	0	0	0	0	0	75.7686	0	0	0	57.51	0	0	0	0	0
13746	0	0	0	83.9231	0	0	43.0378	0	0	0	0	0	0	0	90.327	0	0	0	0	0	114.856	0	0	88.6423	0	23.7318	0	76.045	0	107.468	0	0	0	0	0	0	126.646	0	0	0	0	61.8376
13747	0	57.563	118.131	82.276	200.841	284.67	148.04	300.284	505.857	202.38	0	226.476	54.3195	407.106	207.827	0	330.332	0	0	401.116	352.818	138.022	0	151.676	51.0609	0	257.401	38.4685	0	133.332	211.541	224.078	0	289.558	432.452	243.219	0	407.382	274.91	327.266	687.169	531.095
13793	0	0	0	0	0	0	0	0	0	0	0	0	0	0	0	0	0	0	0	0	0	0	0	0	0	0	0	0	0	0	0	0	0	0	0	0	0	0	0	0	0	0
13803	0	0	0	0	0	0	0	0	0	0	0	0	274.451	0	0	200.055	0	0	0	0	0	0	0	94.9375	0	0	0	0	0	0	0	0	0	0	38.6264	0	0	0	0	0	0	0
13844	0	0	0	50.0133	77.5366	73.2347	0	79.4205	176.375	60.0076	0	67.6078	0	109.943	47.0318	0	132.956	0	0	143.256	242.471	84.6044	0	0	0	0	0	0	0	0	0	84.0335	0	72.8079	0	28.4614	0	0	54.9343	165.21	99.5494	120.45
13889	22.5322	0	0	0	0	0	0	0	0	0	88.0913	14.2147	105.158	177.938	0	362.4	0	0	0	46.4888	108.531	0	0	0	0	61.1951	0	10.4081	157.186	0	0	45.6562	0	36.0933	439.239	438.643	0	879.426	60.0089	0	0	103.412
13913	40.4843	0	0	0	59.4862	0	0	33.0877	45.8348	0	0	0	0	120.906	0	0	0	86.9511	161.18	45.6838	0	112.196	22.3352	0	0	0	0	37.8843	35.5966	0	0	34.1746	0	63.9572	0	0	0	0	0	0	39.5462	0
13945	0	0	0	0	0	0	0	0	0	0	0	0	0	0	0	0	0	0	0	0	0	0	0	0	0	0	0	0	0	0	0	0	0	0	0	0	0	0	0	0	0	0
13992	0	0	0	0	0	0	0	0	0	0	0	0	0	0	0	0	0	0	0	0	0	0	0	64.9876	0	0	10.4301	0	0	38.2336	0	0	0	0	0	0	0	0	0	0	0	0
14031	0	0	0	0	0	0	0	0	0	0	0	0	0	0	0	0	0	0	0	0	0	0	0	0	0	0	0	0	0	0	0	0	0	0	0	0	0	0	0	0	0	0
14040	0	0	0	0	0	0	0	0	0	0	0	0	0	0	0	19.3869	0	0	7.9753	7.4574	0	4.327	0	0	0	0	0	0	0	0	0	0	0	0	0	0	0	0	0	0	0	0
14047	0	0	129.67	0	0	13.2184	0	0	0	0	30.124	0	0	0	22.9156	0	0	76.7037	0	0	137.58	0	0	84.1854	0	60.3419	50.1502	0	296.039	0	0	0	42.2346	0	0	0	0	0	0	0	0	0
14055	0	0	0	0	0	0	0	0	0	0	0	0	0	0	0	0	0	0	0	0	0	9.5516	0	0	0	0	0	0	0	0	0	0	0	0	1012.05	0	0	0	30.8723	0	0	0
14064	0	0	0	0	0	0	0	0	0	0	0	0	371.954	0	0	283.151	0	0	0	0	0	0	0	0	0	0	0	0	0	0	0	0	0	0	0	0	0	0	0	0	0	0
14071	53.5647	0	120.702	0	21.42	48.0345	0	19.7742	24.292	0	223.652	40.4635	0	491.988	520.539	0	0	0	0	0	0	0	52.4619	45.1589	0	0	58.393	22.6404	0	130.381	0	66.1051	0	153.482	257.959	525.93	609.622	0	37.1756	0	0	0
14132	40.9688	0	0	0	0	5.8497	0	10.2359	0	25.5962	15.2295	0	0	23.8593	8.6351	0	0	0	0	0	0	0	33.5258	0	41.4824	0	0	11.9874	42.4636	0	0	0	21.0018	11.2122	0	0	0	0	8.0801	19.2659	0	0
14140	0	0	0	0	0	0	0	0	0	0	0	0	0	0	0	0	0	0	0	0	0	0	0	35.8924	0	0	0	0	0	120.138	0	0	0	0	0	0	0	152.972	0	0	0	0
14211	0	0	0	0	0	0	0	0	0	0	0	0	0	0	0	0	0	0	0	0	0	0	0	0	0	0	0	0	0	0	0	0	0	0	0	0	0	0	0	0	0	0
14271	195.125	83.5839	50.4436	45.4458	107.847	72.533	41.6784	206.71	289.483	61.95	93.0915	36.247	0	284.968	111.615	0	177.788	306.546	243.037	231.621	154.608	77.8521	241.846	119.576	151.514	174.01	115.972	91.1229	259.417	138.089	74.5983	68.2095	75.2201	152.308	175.526	388.524	295.6	0	81.8465	107.693	165.393	143.499
14292	0	0	0	0	0	0	0	0	0	0	0	0	0	0	0	0	0	0	0	0	0	0	0	0	0	0	0	0	0	0	0	0	0	0	0	0	0	0	0	0	0	0
14406	0	0	0	0	0	0	0	0	0	0	0	0	0	0	0	0	0	0	0	0	0	0	0	0	0	151.578	0	0	24.292	0	0	0	76.6867	0	0	0	0	0	0	0	0	0
14447	0	0	0	0	0	0	0	0	0	0	0	0	0	0	0	0	0	0	0	0	0	0	0	0	0	0	0	0	0	0	0	0	0	0	0	0	0	0	0	0	0	0
14478	0	0	47.4282	127.169	117.178	180.057	174.929	243.383	350.582	100.492	31.0704	174.035	0	396.894	181.194	11.0965	172.853	0	0	237.6	208.282	110.433	0	40.8649	0	0	121.757	120.848	0	0	131.234	328.685	12.3265	339.591	285.279	355.38	0	581.145	273.178	245.474	311.509	184.284
14486	0	0	0	3.3437	0	0	0	0	0	0	0	0	0	0	0	0	0	0	0	0	0	0	0	0	0	15.7675	0	0	31.2909	0	0	0	24.3983	0	0	0	0	0	0	0	0	0
14512	0	0	0	0	0	0	0	0	0	0	0	0	0	0	0	0	0	0	0	0	0	0	0	0	0	0	0	0	0	0	0	0	0	0	0	0	0	0	0	0	0	0
14513	0	0	0	0	0	0	0	0	0	0	0	0	0	0	0	0	0	0	0	0	0	0	0	0	0	0	0	0	0	0	0	0	0	0	0	0	0	0	0	0	0	0
14520	0	0	0	0	0	0	0	0	0	0	0	0	12.7326	0	0	0	0	0	0	0	0	0	24.078	0	0	74.414	0	0	0	0	0	0	0	0	0	0	277.643	0	0	0	0	0
14548	0	25.7154	0	0	0	0	0	0	30.6728	0	12.845	0	0	68.5282	0	0	0	0	0	0	0	0	32.5674	0	0	0	7.2137	21.7239	34.6691	0	0	26.753	8.895	31.6101	27.5206	38.8018	71.2349	0	30.6987	0	0	0
14556	0	0	0	0	0	0	0	0	0	0	0	0	0	0	0	0	0	0	0	0	0	0	0	0	0	0	0	0	0	0	0	0	8.4836	0	0	0	0	0	0	0	0	0
14562	0	0	0	0	0	0	0	0	0	0	44.5799	0	0	92.3795	0	76.4636	0	28.5374	0	0	0	0	0	0	42.714	0	0	0	0	0	0	0	0	0	67.8975	0	0	0	0	0	0	0
14584	0	0	0	0	0	0	0	0	0	0	0	0	0	0	0	0	0	0	0	0	0	0	0	0	0	0	0	0	0	0	8.3231	16.2218	0	0	0	0	0	0	0	0	0	0
14614	0	0	0	0	0	0	0	0	0	0	0	0	31.8228	0	0	0	0	0	0	0	0	0	0	71.6696	0	64.0879	0	0	0	0	0	0	0	0	25.6409	0	0	21.3123	5.0746	0	0	0
14751	0	0	0	0	0	0	0	0	0	0	0	0	0	0	0	0	0	0	0	0	0	0	0	0	0	0	0	0	0	0	0	0	0	12.2761	0	0	0	0	14.5295	0	0	0
14756	0	0	0	0	0	0	0	0	0	0	0	0	0	0	0	0	0	0	0	0	0	0	0	0	0	0	0	0	0	0	0	0	0	0	0	0	0	0	0	0	0	0
14763	0	30.4815	0	0	0	0	0	0	0	0	6.7043	9.7179	21.3266	0	0	0	0	0	0	0	0	0	0	9.4497	0	0	11.1272	0	0	0	0	0	0	12.1888	222.375	201.268	0	0	0	0	0	0
14782	0	0	0	0	0	0	0	0	0	0	0	0	0	0	0	0	0	0	0	0	57.8474	0	0	38.4702	0	0	0	0	0	0	0	0	0	0	0	0	0	0	0	0	0	23.4143
14786	0	0	0	0	0	0	0	5.0838	0	0	0	0	0	0	0	0	0	0	0	0	14.8349	7.5978	0	30.4858	0	0	0	0	0	11.9031	0	0	0	0	0	0	0	0	0	0	0	0
14897	0	0	0	0	0	0	0	0	0	0	0	0	0	0	0	0	0	0	0	0	21.9563	0	0	174.395	0	0	0	0	0	0	0	0	0	0	0	0	0	0	0	0	0	0
14902	0	0	0	0	0	0	0	0	0	0	0	0	0	0	0	0	0	0	0	0	0	0	0	0	0	0	0	0	0	0	0	0	0	0	0	0	0	0	0	0	0	0
14906	0	0	116.418	0	0	19.5107	0	0	82.8784	54.0318	35.2014	0	88.9724	0	126.031	0	19.1293	142.93	0	45.72	195.146	0	0	55.6533	0	0	208.468	4.7327	217.962	152.74	0	0	228.815	0	153.53	100.844	42.6351	124.11	28.7895	0	0	0
14914	14.5902	10.5851	0	15.5331	0	46.3141	0	18.357	150.968	7.9329	0	30.3806	0	64.3331	0	66.5788	17.967	0	108.55	31.9132	16.8763	0	48.0423	0	0	0	31.425	0	0	0	0	28.5871	0	67.0983	25.2535	0	0	0	0	26.0972	24.4312	0
14942	0	0	0	0	19.0488	13.0467	0	0	0	21.1079	0	26.7812	0	0	0	0	0	0	0	0	0	0	0	0	0	0	13.6588	0	0	0	0	105.894	0	0	0	0	0	0	0	0	0	0
14983	37.233	0	32.0851	2.5194	11.0622	0	0	0	39.9312	39.9451	46.6747	0	0	0	100.419	0	0	0	0	0	97.1868	185.102	0	37.8393	73.6846	33.5269	42.7496	9.6123	54.1064	0	0	74.3769	18.389	0	0	0	58.89	0	0	31.8434	31.1119	0
15012	0	0	0	116.09	103.387	87.2506	181.061	173.883	0	0	0	178.785	23.0789	150.465	0	0	65.4261	0	59.3332	79.7221	0	7.1172	57.6384	0	0	0	0	225.942	0	0	55.6107	0	0	161.189	0	0	0	0	121.178	181.913	0	0
15026	0	0	0	0	0	0	0	0	0	0	0	0	0	0	0	0	0	0	0	0	0	0	0	0	0	0	0	0	0	0	0	0	0	0	0	0	0	0	0	0	0	0
15036	0	0	0	0	0	0	0	0	0	0	0	0	0	0	0	0	0	0	0	0	0	0	0	0	0	0	0	0	0	0	0	0	0	0	0	0	0	0	0	0	0	0
15040	0	0	0	0	0	0	0	0	0	0	0	0	0	0	0	0	0	0	0	0	0	0	0	0	0	0	0	0	0	0	0	0	0	0	0	0	0	0	0	0	0	0
15065	0	0	0	0	0	0	0	0	0	0	0	0	0	0	0	0	0	0	0	0	0	0	0	0	0	0	0	0	0	0	0	0	0	0	0	0	0	0	0	0	0	0
15122	0	0	0	0	0	0	0	0	0	0	0	0	0	0	0	0	0	0	0	0	0	0	0	107.752	0	0	0	0	0	0	0	0	0	0	0	0	0	0	0	0	0	0
15129	0	0	0	39.6675	5.5165	81.3117	20.6837	79.5652	132.8	40.1579	0	39.852	0	162.555	0	0	64.8991	0	0	95.7991	0	47.5948	12.2801	0	0	0	31.8792	0	0	0	0	0	0	97.5693	0	0	0	0	45.9088	27.9289	48.2912	30.4242
15132	0	0	0	0	7.6837	6.492	0	0	0	11.4894	0	26.1885	23.4535	0	0	0	0	0	0	12.787	0	86.0619	0	0	0	0	18.3951	0	0	0	0	0	0	11.6487	0	0	0	37.4552	0	0	0	15.3808
15155	0	0	0	0	0	0	0	0	0	0	0	0	0	0	0	0	0	0	0	0	0	0	0	0	0	0	0	0	0	0	0	0	0	0	0	0	0	0	0	0	0	0
15158	0	0	0	0	0	0	0	0	0	0	0	0	0	0	0	0	0	0	0	0	0	0	0	0	0	0	0	0	0	0	0	0	0	19.6852	7.6191	0	0	0	0	0	0	0
15165	0	0	0	0	0	0	0	0	0	0	0	0	0	0	0	0	0	0	0	35.1151	96.2276	0	0	0	0	0	0	0	0	0	0	0	0	0	0	0	0	0	0	33.8968	0	0
15176	0	0	0	0	0	0	0	0	0	0	0	0	0	0	0	0	0	0	0	0	0	0	0	0	0	0	0	0	0	0	0	0	0	0	0	0	0	0	0	0	0	0
15187	0	0	0	0	0	0	0	0	0	0	0	0	0	0	0	0	0	0	0	0	0	0	0	0	0	0	0	0	0	0	0	0	0	0	0	0	0	0	0	0	0	0
15192	0	0	0	0	0	0	0	0	0	0	0	0	0	0	0	0	0	0	0	0	0	0	0	0	0	0	0	0	0	0	0	0	0	0	0	0	0	0	0	0	0	0
15216	371.142	0	0	0	0	0	0	0	0	0	33.6862	0	350.454	0	0	94.8939	0	76.9401	961.085	0	0	0	21.8862	13.798	889.79	1582.09	0	170.206	460.688	0	0	0	871.328	0	0	0	4226.49	0	0	0	0	0
15220	0	0	0	0	0	0	0	0	0	0	0	0	0	0	0	0	0	0	0	0	0	0	0	0	0	0	0	0	0	0	0	0	0	0	0	0	0	0	0	0	0	0
15266	0	0	0	0	0	0	0	0	0	0	0	0	0	0	0	0	0	0	0	0	0	0	0	0	0	0	0	0	0	0	0	0	0	0	0	0	0	0	0	0	0	0
15279	0	0	0	0	0	0	0	0	0	0	0	0	0	0	0	0	0	0	0	0	0	0	0	0	0	0	0	0	0	0	0	0	0	0	0	0	0	0	0	0	0	0
15296	0	0	0	0	0	0	0	0	0	0	0	22.7266	0	0	0	0	0	0	0	0	0	0	0	0	0	0	0	0	0	0	0	0	0	0	0	0	0	0	0	0	0	0
15300	0	0	0	0	0	0	0	0	0	0	0	0	0	0	0	0	0	0	0	0	0	0	0	0	0	0	0	0	0	0	0	0	0	0	0	0	0	0	0	0	0	0
15311	0	0	0	0	0	0	0	0	0	0	0	0	0	0	0	0	0	0	0	0	0	0	0	0	0	0	0	0	0	0	0	0	9.3009	5.5411	0	0	0	0	0	0	0	0
15332	0	0	0	0	0	0	0	0	0	0	0	0	0	0	0	0	0	0	0	0	0	0	0	0	0	0	0	0	0	0	0	0	0	0	0	0	0	0	0	0	0	0
15349	0	0	0	0	0	0	0	0	0	0	0	0	0	0	0	0	0	0	0	0	0	0	0	0	0	0	0	0	0	0	0	0	0	0	338.053	0	0	99.6009	0	0	0	0
15469	0	0	0	0	0	0	0	0	0	0	0	0	0	0	0	0	0	0	0	0	0	0	0	0	0	0	0	0	0	0	0	0	0	0	0	0	0	0	0	0	0	0
15474	188.53	26.2803	30.9798	0	0	9.9724	35.3769	19.7843	31.8379	0	9.9873	0	0	0	16.245	0	15.9363	0	0	10.1235	30.2002	0	0	21.1447	0	0	0	0	40.5341	0	18.1397	27.4423	0	44.5034	0	0	103.831	0	38.4682	0	0	0
15486	0	0	0	33.2245	63.2529	19.2713	0	0	0	29.017	0	14.5157	0	0	14.149	0	0	0	63.9818	0	13.3831	26.7032	0	27.9691	0	0	0	0	0	0	0	0	0	17.7969	0	0	0	0	0	0	0	88.9913
15502	0	0	0	0	0	0	0	0	0	0	0	0	0	0	0	0	0	0	0	0	0	0	0	0	0	0	0	0	0	0	0	0	0	0	0	0	0	0	0	0	0	0
15512	0	0	0	30.7595	0	0	0	0	0	0	0	0	0	0	0	0	0	0	0	0	0	0	0	0	0	0	0	0	0	0	0	0	0	11.602	0	0	0	0	0	20.7243	0	17.3649
15516	0	0	0	7.0085	7.9439	14.8794	36.6189	71.0018	137.442	0	13.3979	26.9167	0	0	0	0	0	0	0	0	0	30.3435	29.9295	0	0	0	18.3549	0	62.4031	0	0	79.2022	0	162.036	0	0	59.5914	0	13.2049	21.1443	12.7171	0
15517	0	0	0	0	0	0	0	0	0	0	0	0	0	0	0	0	0	0	0	0	6.3825	0	0	8.8391	0	0	0	0	0	0	0	0	0	0	113.483	0	0	0	0	0	0	0
15522	0	0	0	0	0	0	31.3137	0	0	0	0	0	0	0	0	16.007	0	0	0	0	0	0	0	0	0	0	0	0	0	20.6411	10.7801	13.0667	0	18.2558	0	0	30.0717	0	6.4083	0	0	0
15561	0	0	62.0696	0	0	0	0	0	0	5.5539	0	0	0	0	0	0	0	0	0	0	0	0	0	40.7563	0	0	0	0	210.361	0	0	0	0	0	110.771	0	0	0	0	0	0	0
15562	0	0	0	0	0	0	0	0	0	0	0	0	0	0	0	0	0	0	0	0	0	0	0	0	0	0	0	0	0	0	0	0	0	0	0	0	0	0	0	0	0	0
15565	0	0	0	0	0	0	0	0	0	0	0	44.9094	0	0	0	0	0	0	0	0	0	0	0	59.9948	0	0	0	0	0	43.9133	137.8	1170.67	0	20.3553	0	0	0	304.539	0	0	0	165.335
15593	0	0	0	0	16.5631	5.2487	0	21.712	13.8184	20.0001	0	13.5825	16.1391	15.4127	24.9677	0	0	23.6615	27.8775	0	0	7.1127	25.7215	0	0	0	118.856	22.2259	0	21.2042	0	0	52.753	36.8689	0	88.0283	0	16.0069	0	0	0	0
15652	0	0	0	0	0	5.9422	0	0	0	0	0	0	0	0	0	0	0	0	0	0	0	0	0	0	0	51.4439	0	234.4	0	0	0	0	0	0	0	462.069	0	0	0	0	0	0
15716	0	0	0	0	0	0	0	0	0	0	0	0	0	0	0	0	0	0	0	0	0	0	0	0	0	0	0	0	0	0	0	0	0	0	0	0	0	0	0	0	0	0
15731	0	0	0	0	0	0	0	0	0	0	0	0	0	0	0	0	0	0	0	0	0	0	0	0	0	0	0	0	0	0	0	0	0	0	0	0	0	0	0	0	0	0
15776	825.817	0	461.984	348.745	692.923	556.799	1042.67	1409.98	1714.42	364.33	410.718	512.892	941.098	3041.73	1306.35	13.3498	151.563	431.473	484.897	823.453	176.789	0	1002.93	365.009	1046.59	833.827	639.032	1073.27	1361.94	1371.49	798.552	1661.98	626.92	1548.43	1303.05	1440.43	3014.01	230.581	1254.6	326.006	291.375	315.564
15787	0	0	0	0	0	0	0	0	0	0	0	0	0	0	0	16.4959	0	0	0	23.9459	0	0	0	0	0	0	0	0	0	0	0	0	0	0	0	0	0	0	0	0	0	0
15790	0	0	0	0	0	0	39.1508	0	0	164.775	0	0	16.0699	0	64.7843	0	0	0	0	0	0	0	0	0	93.7705	0	0	48.3169	0	0	0	0	0	0	0	0	0	0	0	0	0	0
15791	0	0	0	0	0	0	0	0	0	0	0	0	0	0	0	0	0	0	0	0	0	0	0	0	0	0	0	0	0	0	0	0	0	0	0	0	0	0	0	0	0	0
15800	596.954	248.107	304.723	22.4074	233.904	56.3014	435.931	388.392	660.517	151.12	211.969	70.2438	363.654	1023.9	263.702	99.9957	337.208	574.474	545.135	293.506	286.675	98.3788	704.541	403.717	560.942	297.513	268.399	162.661	539.033	409.521	301.632	411.969	191.272	325.311	742.784	1007.65	1104.97	297.193	153.334	229.321	338.019	395.138
15845	0	0	0	0	0	0	0	0	0	0	0	0	0	0	0	0	0	0	0	0	0	0	0	14.0151	0	0	0	0	0	0	0	0	0	0	0	0	0	0	0	0	0	0
15872	0	0	0	11.9082	0	7.3819	0	0	0	0	0	0	0	0	0	0	15.2369	0	0	0	0	9.5471	0	0	0	0	0	0	0	0	0	0	0	7.9452	0	0	0	0	0	0	0	0
15887	0	0	69.0567	20.7252	88.0604	102.038	46.0004	65.1944	97.3185	0	87.8307	141.112	153.454	36.8177	104.668	64.7719	17.6443	0	39.5243	27.4377	40.7864	53.1458	0	87.4958	0	75.4137	58.4559	98.7029	48.4478	114.982	30.8886	0	63.1398	19.1167	141.477	29.0509	0	160.59	84.4044	19.9251	16.708	40.0987
15889	0	0	0	1.7349	0	0	0	0	814.904	172.946	0	0	0	0	0	383.508	264.752	253.661	400.222	17.2469	303.279	700.318	0	259.394	508.708	0	0	0	0	0	0	0	0	0	906.702	454.339	0	605.632	0	713.403	445.997	311.207
15954	0	0	0	0	0	0	0	0	0	0	0	0	0	0	0	0	0	0	0	0	0	0	0	0	0	0	0	0	0	0	0	0	4.6994	0	26.2149	0	0	43.8262	0	0	0	0
15960	0	0	0	0	0	0	0	0	0	0	0	0	0	0	0	0	0	0	0	0	0	0	0	0	0	0	0	0	0	0	0	0	0	0	0	0	0	0	0	0	0	0
15971	0	0	0	0	0	0	0	0	0	0	0	0	0	0	0	0	0	0	0	0	0	0	0	199.251	0	14.1234	0	0	0	38.7093	0	0	0	0	120.098	23.4765	0	29.7465	0	0	0	0
16038	0	0	0	0	0	0	36.9365	0	0	0	5.928	6.4742	0	0	13.746	73.1686	0	0	0	0	0	0	0	172.794	0	0	35.7437	0	0	119.604	0	0	0	0	0	0	0	0	0	0	0	0
16059	0	0	213.696	0	0	32.7753	59.0318	168.271	41.8603	78.6009	37.2722	4.6699	17.9951	0	74.7093	0	0	179.096	54.9288	64.1214	68.8812	0	0	64.6756	0	36.0609	75.532	0	124.578	58.3795	106.961	0	88.3009	0	0	0	0	197.388	32.6354	0	0	48.2579
16113	0	0	0	0	0	0	0	0	0	0	0	0	0	0	9.0432	0	0	0	0	0	0	0	0	0	0	0	0	0	0	0	0	0	0	0	0	0	0	0	0	0	0	0
16133	34.6173	0	0	72.5022	7.6904	46.0598	52.8131	0	17.7428	15.9667	0	88.6655	0	185.746	0	0	28.1897	0	0	0	19.794	0	28.2615	0	0	0	34.0805	0	0	0	25.4608	37.773	51.9357	159.809	0	0	0	0	55.9483	0	0	18.5542
16161	0	0	0	0	0	0	0	0	0	0	0	0	0	0	0	0	0	0	0	0	0	0	0	0	0	0	0	0	0	0	0	0	0	0	0	0	0	0	0	0	0	0
16168	567.45	668.458	312.74	109.586	214.109	290.102	578.278	890.919	4139.72	410.403	664.252	564.598	1171.41	2047.79	581.123	168.998	122.873	358.809	417.904	289.517	140.062	112.028	713.506	1048.51	628.151	590.669	670.004	573.239	977.528	1980.67	655.558	972.976	559.329	707.34	7837.98	1426.36	2069.12	1463.54	1730.7	183.068	165.541	162.316
16172	0	0	0	0	0	0	0	0	0	0	0	0	0	0	0	0	0	0	0	0	0	0	0	0	0	0	0	0	0	0	0	0	0	0	0	0	213.377	0	0	0	0	0
16196	0	53.3593	0	0	0	0	0	0	0	0	0	0	450.24	0	0	0	0	165.305	0	0	0	0	0	1528.4	0	500.414	0	35.6457	0	2645.24	0	0	0	0	4280.24	3885.15	0	2009.25	133.766	0	0	0
16197	0	0	0	0	0	0	0	0	0	0	0	0	219.14	0	0	0	0	0	0	0	0	0	0	48.5033	0	0	0	0	0	74.6322	0	0	0	0	0	0	0	0	0	0	0	0
16208	0	0	0	0	0	0	0	0	0	0	0	0	0	0	0	0	0	0	0	0	0	0	0	0	0	0	0	0	0	0	0	0	0	0	0	0	0	0	0	0	0	0
16234	75.1823	0	0	11.2708	0	14.9207	30.1521	0	0	0	10.6731	0	0	0	370.348	0	0	0	0	0	0	19.5656	0	0	0	0	0	0	0	0	50.2166	19.8446	0	7.4132	0	99.8844	0	0	73.8487	0	0	0
16248	0	0	0	2.3388	4.7156	38.0026	15.6525	0	0	0	0	0	0	0	0	0	0	0	0	0	0	0	0	0	88.1209	0	0	0	61.701	0	0	9.1829	0	28.804	16.3717	0	157.787	0	0	0	0	0
16318	0	0	0	9.2994	0	0	0	0	70.8587	64.2373	26.3093	0	0	45.436	0	0	20.3524	0	0	0	0	0	0	0	0	44.655	0	25.1746	0	0	0	0	17.2988	0	0	0	0	0	0	0	0	0
16320	341.568	0	130.207	0	8.6551	97.6226	217.271	0	0	0	26.1419	18.0247	316.591	183.032	38.3664	0	223.194	561.606	0	116.527	226.525	0	0	195.885	0	0	102.605	0	310.924	0	187.451	152.902	213.795	229.632	0	64.7539	982.097	85.7253	0	146.05	0	0
16344	0	0	0	0	0	0	0	0	0	0	0	0	0	0	0	0	0	0	0	0	0	0	0	0	0	0	0	0	0	0	0	0	0	0	0	0	0	0	0	0	0	0
16346	0	0	0	0	0	0	0	0	0	0	0	0	0	0	0	0	0	0	0	0	0	0	0	0	0	0	0	0	0	0	0	0	0	0	0	0	0	0	0	0	0	0
16349	0	0	0	0	0	0	0	0	0	0	0	0	0	0	0	0	0	0	0	0	0	0	0	0	0	0	0	0	0	0	0	0	0	0	0	0	0	0	0	0	0	0
16389	0	0	0	0	0	0	0	0	0	0	0	0	0	0	0	0	0	0	0	0	0	0	0	0	0	0	0	0	0	0	0	0	0	0	0	0	0	0	0	0	0	0
16453	0	0	0	0	0	0	0	0	0	0	0	0	0	32.7835	16.6834	0	0	0	0	12.7637	0	0	0	0	0	0	0	0	0	0	26.3007	16.237	14.9351	53.7806	0	0	0	128.441	0	0	0	0
16497	97.2037	119.733	300.611	119.709	78.6381	101.598	151.724	102.676	193.624	123.462	142.196	100.148	114.703	56.3397	84.5753	257.026	155.959	359.875	182.979	241.964	840.99	134.946	182.062	172.21	151.364	175.299	189.835	112.698	335.214	89.846	136.287	102.764	197.199	101.387	92.491	124.338	0	47.9753	60.6118	130.212	115.578	242.587
16554	0	0	0	0	0	13.235	0	0	0	0	22.8721	0	25.9436	15.2464	0	0	0	0	0	0	0	0	0	0	0	0	0	0	0	62.5349	0	0	0	0	0	0	0	0	0	0	0	0
16773	0	0	0	0	0	0	0	0	0	0	0	10.4216	0	0	0	0	0	0	0	0	0	0	0	0	0	0	0	0	0	0	0	0	0	0	0	0	0	0	0	0	0	0
16779	0	0	0	83.9407	0	0	0	159.008	0	0	0	96.2404	0	122.569	82.3934	0	0	0	0	28.3954	0	0	0	0	0	0	0	0	0	0	0	0	0	173.557	0	0	0	132.998	44.6436	48.5716	0	0
16832	0	0	0	0	0	0	0	0	0	0	0	0	0	0	0	0	0	0	0	0	0	0	0	515.709	0	0	0	0	0	1102.45	0	0	0	0	81.127	0	0	0	201.134	0	0	0
16854	367.169	118.957	148.65	0	0	0	265.148	62.7199	1091.92	63.8007	0	61.3913	466.69	246.584	0	0	124.944	234.964	68.8963	74.4313	74.0251	0	140.775	237.178	374.075	0	213.603	0	251.91	139.361	120.402	183.323	211.114	288.643	77.6833	436.757	614.607	0	0	356.869	47.3529	117.014
16859	55.1956	41.2771	21.5872	0	0	20.143	23.6049	15.6835	136.307	0	0	23.0615	0	201.835	130.434	0	0	0	0	0	0	0	34.6829	0	0	15.8224	0	0	40.6511	0	48.5112	97.328	49.3425	111.9	65.7309	0	0	0	53.4316	0	0	0
16862	0	0	0	0	0	0	0	0	117.139	0	40.7493	0	103.826	0	0	0	0	0	0	0	48.919	0	0	150.91	0	197.485	0	0	0	108.739	0	0	34.8482	26.4913	112.091	95.3373	0	247.2	0	0	0	0
16875	0	0	0	0	11.7285	5.6995	28.9689	0	0	0	7.103	0	0	0	0	0	0	0	0	0	0	0	0	102.664	0	0	0	15.4801	402.122	0	0	0	0	0	0	100.103	0	88.7861	0	0	0	0
16908	28.078	58.0021	0	66.0656	77.6443	0	0	71.3114	0	112.537	0	0	0	186.419	86.6376	0	0	193.472	275.161	196.692	0	235.594	62.4422	0	61.1404	0	0	0	0	0	0	0	0	0	0	0	0	0	0	72.729	100.898	217.967
16910	0	0	0	0	0	0	0	0	0	0	0	0	0	0	0	0	0	0	0	0	0	14.0486	0	0	0	0	4.0987	0	0	0	0	0	0	0	0	0	0	0	18.8687	0	0	0
16915	74.4959	92.4356	104.93	49.9398	343.546	149.01	61.3723	127.462	260.39	97.9663	107.322	67.1374	149.909	368.354	51.4784	0	122.537	158.538	343.001	144.959	103.588	139.507	240.728	201.34	109.131	120.852	108.265	0	0	133.711	127.987	167.053	73.2356	167.216	112.263	175.332	234.565	0	92.8453	113.69	196.789	261.039
16975	0	0	0	0	0	0	0	0	0	0	0	0	0	0	0	0	0	0	0	0	0	0	0	0	0	0	0	0	0	0	0	0	0	0	0	0	0	0	0	0	0	0
16976	362.382	829.923	268.139	43.2796	169.377	203.108	317.287	619.331	4155.3	392.375	40.2947	241.507	258.41	799.601	561.32	0	215.154	475.732	318.436	157.995	321.223	10.1341	242.838	112.426	1015.17	199.1	406.752	454.299	696.153	532.338	114.123	977.847	230.69	578.926	694.3	0	1089.94	0	626.928	334.754	263.835	83.6624
16977	0	0	0	0	16.0942	9.9114	0	0	45.8408	56.009	0	21.6297	0	0	52.7195	0	0	0	0	0	0	0	0	26.6734	0	0	0	5.044	0	0	0	0	0	7.4781	32.3417	0	0	0	13.5931	0	0	0
16979	0	0	0	42.1245	0	0	0	0	0	0	0	0	0	0	0	0	0	0	0	0	0	0	0	0	0	0	0	33.2496	0	0	0	0	0	37.5857	14.076	0	0	23.6249	44.1822	0	0	0
16980	0	0	0	0	0	0	0	0	0	0	0	0	0	0	0	0	0	0	0	0	0	0	0	0	0	0	0	0	0	0	0	0	0	0	0	0	0	0	0	0	0	0
16989	0	0	0	0	0	0	0	0	0	0	0	0	0	0	0	0	0	0	0	0	0	0	0	0	0	0	0	0	0	0	0	0	0	0	0	0	0	0	0	0	0	0
16993	0	9.694	0	0	0	0	0	0	110.766	0	0	0	0	0	35.198	0	0	0	0	0	0	0	0	0	0	0	0	0	74.8032	0	0	52.3004	0	89.0333	0	0	0	0	0	0	0	0
16999	0	0	0	0	0	0	0	0	0	0	0	0	36.2899	39.4625	0	0	0	0	0	0	0	21.6486	0	0	0	0	0	0	0	0	0	0	0	0	0	0	0	444.996	0	0	0	0
17045	0	0	0	0	0	0	0	0	0	0	0	0	0	0	0	0	0	0	0	0	0	0	0	0	0	0	0	0	0	0	0	0	0	0	0	0	0	0	0	0	0	0
17055	1226.03	619.144	650.482	98.3827	271.688	202.634	736.968	1315.79	1683.21	323.958	316.853	184.866	496.703	1789.9	505.902	0	779.211	1146.75	924.341	937.143	534.95	193.485	1778.14	980.024	1241.91	578.281	600.767	321.936	989.105	955.14	576.487	1291.66	445.788	629.615	1090.98	1328.05	1646.85	230.921	507.952	587.33	850.06	961.648
17070	0	0	0	0	0	0	0	0	0	0	0	31.5207	0	0	0	0	0	0	0	0	0	0	0	0	0	0	0	0	15.5742	0	0	0	10.1028	60.3288	20.0737	0	0	34.9385	0	0	0	0
17111	0	0	0	1.6982	0	0	0	0	0	0	0	0	0	0	0	0	0	0	0	0	0	0	0	0	0	0	0	0	0	0	0	0	0	0	0	0	0	0	0	0	0	0
17126	0	0	0	0	0	0	0	0	0	0	0	0	0	0	0	0	0	0	0	0	0	0	0	0	0	0	0	0	0	0	0	0	0	0	0	0	0	0	0	0	0	0
17157	0	0	0	0	0	0	0	0	0	0	0	0	0	0	0	0	0	0	0	0	0	0	0	0	0	0	0	0	0	0	0	0	0	0	0	0	0	0	0	0	0	0
17201	0	0	0	6.9526	20.6371	0	16.9772	0	35.5537	51.5391	11.5238	17.0539	0	26.0186	26.9861	0	0	0	0	0	0	0	0	0	69.5335	0	0	0	27.1341	0	0	12.924	0	26.9197	0	0	0	0	16.1601	0	0	0
17241	0	0	0	0	0	14.4039	16.392	0	28.2364	0	0	0	0	12.5453	0	0	0	0	0	0	0	0	0	0	0	0	42.9732	0	0	0	38.9869	0	0	0	0	0	0	0	0	0	0	0
17281	0	13.1376	0	0	0	0	34.9832	0	0	0	45.723	0	0	0	0	0	0	0	0	0	0	0	29.6186	0	0	13.2775	0	44.6843	21.8328	0	0	17.9649	0	0	0	0	0	0	6.1799	0	0	0
17338	61.3347	19.976	53.1885	0	0	26.9272	69.9316	65.9603	70.594	0	32.7956	9.0218	0	65.9478	41.007	0	0	44.0836	0	24.6422	38.025	0	18.6885	0	0	24.1895	33.773	0	55.4679	0	91.4245	102.736	16.2031	92.8383	0	0	78.8592	0	0	0	0	0
17382	43.7355	40.4887	34.7061	129.377	45.6174	32.63	84.6596	42.7828	57.7783	32.2103	39.1809	56.2455	0	31.2223	40.378	85.2855	83.2614	0	50.4095	55.5614	117.457	89.5026	0	0	13.0422	41.5645	21.9854	62.6742	11.7577	0	25.8735	78.0482	34.7824	62.2618	0	60.6616	0	0	0	54.274	72.6953	26.9078
17383	0	15.9983	0	9.7611	0	0	0	0	0	0	0	0	0	0	0	0	0	0	0	0	0	0	0	0	0	0	0	0	0	0	0	0	0	5.2041	0	0	0	0	0	0	0	0
17403	0	0	0	0	0	0	0	0	0	0	0	0	0	45.3797	0	0	0	0	15.7637	0	0	0	0	0	0	0	0	20.6798	0	0	0	0	0	0	0	0	0	0	0	0	0	0
17407	0	0	0	0	0	0	0	0	0	0	0	0	0	0	0	0	0	0	0	0	0	0	0	0	0	0	0	0	0	0	0	0	0	0	0	0	0	0	0	0	0	0
17421	0	0	0	0	0	0	0	0	0	0	0	0	0	0	0	0	0	0	0	0	0	0	0	0	0	0	0	0	0	0	0	0	0	0	0	0	0	0	0	0	0	0
17439	0	0	0	0	0	0	0	0	0	0	0	0	0	0	0	0	0	0	0	0	0	0	0	0	0	0	0	0	0	0	0	0	0	0	0	0	0	0	0	0	0	0
17456	0	0	0	0	0	0	0	0	0	0	0	0	0	0	0	0	0	0	0	0	0	0	0	0	0	0	0	0	0	0	0	0	0	0	0	0	0	0	0	0	0	0
17468	1049.29	29.0742	361.246	22.4585	15.2215	6.2625	365.214	0	1041.95	0	23.1805	0	494.622	0	230.185	0	0	681.522	0	0	0	256.431	301.606	0	0	43.2196	0	0	898.705	0	0	435.266	242.162	0	0	796.667	1634.49	342.946	478.866	355.201	0	0
17501	0	0	0	18.4774	97.3212	72.4389	0	0	0	0	0	0	0	523.21	0	0	118.489	0	195.595	0	156.031	0	0	263.471	280.512	0	0	0	0	329.5	198.17	0	0	465.792	0	0	0	0	0	0	291.803	434.905
17515	0	0	0	9.4815	0	0	0	0	0	0	0	0	0	0	0	0	0	0	20.0819	0	0	0	0	0	0	0	0	0	0	0	0	66.0261	0	0	0	0	0	0	0	0	0	0
17557	0	0	0	0	0	0	0	0	0	0	0	0	69.2366	0	0	0	0	0	0	0	0	17.6367	0	0	0	0	0	0	0	74.2147	0	0	0	0	0	0	0	0	0	0	0	0
17575	0	0	0	0	0	0	0	0	0	0	16.2715	0	60.0719	0	0	0	0	0	0	27.9994	0	0	0	130.85	0	32.7836	0	0	40.2682	350.578	0	11.0291	0	3.9127	34.824	191.517	126.819	0	202.344	0	0	0
17601	0	0	0	0	0	0	0	0	0	0	0	0	0	0	0	0	0	0	0	0	0	0	0	0	0	0	0	0	0	0	0	0	0	8.004	0	0	0	0	0	0	0	0
17622	75.1156	73.9927	12.064	103.878	141.247	181.891	104.062	55.5837	64.0227	60.169	67.2315	70.8459	14.8249	61.1947	75.3939	0	121.439	98.0488	0	180.455	75.06	111.165	58.1752	0	0	90.1742	45.6008	67.7322	32.0758	0	0	24.5969	14.7714	101.563	0	53.1841	40.0707	0	47.0781	119.568	153.356	103.057
17649	319.243	458.691	150.001	31.178	0	40.8854	218.893	277.655	878.351	80.3323	271.831	152.213	280.981	374.054	167.889	358.254	208.287	676.903	428.164	335.196	341.806	150.255	144.149	483.289	80.9609	372.037	243.354	150.196	309.677	987.092	0	672.278	88.0896	203.701	528.416	301.708	312.407	304.652	252.689	422.297	471.202	328.183
17667	0	0	0	0	0	0	0	0	0	0	0	0	0	0	0	0	0	0	0	0	0	0	0	0	0	0	0	0	0	0	0	0	0	0	0	0	0	0	0	0	0	0
17675	68.334	0	113.596	0	0	0	0	0	0	0	0	0	78.5454	0	0	361.273	0	123.542	159.24	0	0	0	0	0	0	126.89	0	0	0	0	55.6605	0	0	4.1401	0	0	176.21	0	0	0	0	25.1925
17684	0	0	0	0	0	0	0	0	0	0	0	0	0	0	0	0	0	0	0	0	0	0	0	0	0	0	0	0	0	0	0	0	0	0	0	0	0	0	0	0	0	0
17686	0	0	77.2316	0	0	0	31.0701	0	0	0	0	0	0	0	0	0	0	22.0043	0	0	0	6.0247	0	0	0	0	0	0	0	0	0	0	0	0	0	0	0	0	0	0	0	0
17694	292.252	547.842	1165.55	812.475	1396.45	2197.52	1984.43	3381.85	3632.48	1607.38	740.66	2359.05	50.8496	3264.74	2681.93	56.5665	1674.74	1024.97	0	1826.14	1966.6	596.681	623.669	1717.36	613.11	0	2135.46	964.046	978.13	3077.04	2315.49	3903.78	469.881	2817.15	4106.74	8703.86	0	5403.53	2611.58	1982.57	2124.4	2108.95
17799	0	0	0	0	0	0	0	0	0	0	0	0	0	0	0	0	0	0	0	0	0	0	0	0	0	0	0	0	0	0	0	0	0	0	0	0	0	0	0	0	0	0
17829	54.109	0	0	0	0	0	0	0	0	0	0	0	0	0	0	0	0	0	0	0	0	0	21.4789	0	174.163	219.309	0	0	86.495	0	0	0	96.1953	0	0	0	0	0	0	0	0	0
17830	0	0	0	0	0	0	0	0	0	0	0	0	163.921	0	0	0	0	0	111.891	0	0	0	0	110.744	0	473.53	0	0	0	0	0	0	0	0	0	0	0	0	0	0	0	0
17870	0	0	0	0	0	0	0	0	0	0	0	0	0	0	0	0	0	0	0	0	0	0	0	0	0	0	0	0	0	0	0	0	0	0	0	0	0	0	0	0	0	0
17887	0	0	0	0	0	0	18.0669	0	0	0	0	8.3049	0	15.3027	0	0	0	0	0	15.9268	0	0	0	0	0	0	33.9495	0	0	0	0	0	0	0	183.045	0	0	0	0	0	0	0
17899	0	0	0	7.0373	6.885	0	0	0	0	9.8405	0	0	0	0	0	0	0	0	0	0	0	0	0	0	0	0	0	0	0	0	0	0	0	12.4	222.274	0	0	1442.43	0	0	0	0
17901	0	464.515	663.412	487.662	0	0	1155.29	645.124	0	0	399.151	0	336.263	1266.32	62.1841	140.449	0	0	735.701	0	0	396.26	1129.08	610.422	767.168	354.651	0	457.008	717.509	0	199.347	0	268.445	858.639	1329.35	843.317	1553.94	427.719	752.025	678.821	525.617	392.021
17968	79.2324	90.0012	69.4443	0	0	65.9535	62.0444	105.139	169.607	86.3247	319.367	78.8046	126.582	36.7077	204.131	0	45.2173	20.8223	0	0	106.972	0	55.0868	23.3223	233.883	230.437	193.807	21.8079	405.035	60.865	34.3926	53.6213	146.056	162.089	188.325	465.353	265.816	0	76.7491	0	0	0
17973	666.675	183.323	0	58.6417	457.931	325.698	0	358.197	1118.65	472.412	142.895	500.254	0	61.6588	653.567	0	771.484	825.048	0	600.894	458.273	0	97.6547	66.9142	0	0	429.166	0	0	545.552	239.627	597.918	0	0	0	0	0	0	264.984	166.311	0	193.546
18014	0	0	0	0	0	0	0	0	0	0	0	0	0	0	0	0	0	0	0	0	0	0	0	0	0	0	0	0	0	0	0	0	6.0429	0	0	0	0	0	0	0	0	0
18021	0	0	0	0	0	0	0	0	0	0	0	9.129	0	0	0	0	0	0	0	0	0	0	0	0	0	0	0	0	0	0	0	0	151.175	0	0	0	628.441	0	0	0	0	0
18027	0	15.1329	0	0	0	0	0	0	0	0	0	0	0	0	0	0	0	0	0	0	0	0	0	0	0	0	0	0	0	0	0	0	0	0	0	0	0	0	0	0	0	0
18029	0	0	0	0	0	0	17.708	33.0234	0	0	0	3.0819	0	0	0	0	0	0	0	0	0	0	0	25.2217	0	0	33.207	0	14.9019	100.05	15.3487	22.5715	13.7288	18.0893	0	0	0	43.1007	0	0	0	0
18043	0	248.299	0	0	0	0	0	0	0	0	73.638	0	444.268	0	0	0	0	0	0	0	0	0	0	333.194	0	70.3202	0	0	0	1238.43	0	0	0	0	2595.69	3914.72	0	1739.97	171.974	0	0	0
18077	310.311	0	165.126	14.8877	86.3465	78.6089	197.127	390.256	557.8	106.415	0	60.3245	0	693.713	190.134	0	258.755	314.462	215.907	0	0	52.1281	435.25	192.69	228.054	0	137.396	103.78	237.291	388.986	135.565	592.097	0	212.71	0	0	0	0	0	289.536	259.809	243.617
18085	0	0	0	0	0	0	0	0	0	0	0	0	7.8447	0	0	0	0	0	0	0	0	0	0	0	0	0	0	0	0	0	0	0	0	0	0	0	0	0	0	0	0	0
18139	0	0	0	0	0	0	9.3141	0	0	0	0	0	0	0	0	0	0	0	0	0	0	0	0	0	0	0	0	0	0	0	0	0	0	5.6589	19.8154	0	0	0	0	0	0	0
18153	0	235.064	0	4.4013	0	0	0	0	0	0	360.152	0	177.063	0	0	0	0	0	0	0	29.2482	9.5879	0	101.626	0	0	0	0	0	175.75	0	0	0	0	2167.44	1189.91	0	2677.21	111.792	0	0	0
18164	140.957	248.081	0	117.676	28.4711	42.2227	138.099	151.409	493.851	69.2776	68.8158	111.287	26.6352	181.302	33.5995	0	131.161	148.177	90.8463	146.37	44.2654	49.3084	97.1755	0	175.429	46.4639	53.7947	183.339	127.489	62.9427	0	81.7105	66.8344	102.27	400.828	36.3262	255.983	228.177	423.041	617.062	285.208	117.22
18201	0	0	0	0	0	0	0	0	0	0	0	0	0	0	0	0	0	0	0	0	0	0	0	0	0	0	0	0	0	0	0	0	0	0	0	0	0	0	0	0	0	0
18208	0	0	0	0	0	0	0	0	0	0	0	0	0	0	0	0	0	0	0	7.1804	0	0	0	0	0	0	0	0	0	0	0	0	0	0	0	0	0	0	0	0	0	0
18216	0	0	0	0	0	0	0	0	0	0	0	0	0	0	0	0	0	0	0	0	0	0	0	0	0	0	0	0	0	280.869	0	0	0	0	0	0	0	0	0	0	0	0
18283	0	0	0	0	0	0	0	0	0	0	0	12.8055	0	0	0	0	0	0	0	0	0	0	10.933	0	0	0	6.4398	0	0	0	22.8095	46.6461	31.3425	0	0	0	0	0	0	0	0	0
18288	0	0	0	0	0	0	0	0	0	0	0	0	0	0	0	0	0	0	0	0	0	36.0622	0	0	0	0	0	0	0	0	0	0	0	0	0	0	0	0	0	0	0	0
18300	28.9821	0	113.979	0	0	0	170.42	0	0	46.5831	92.8204	0	52.7805	0	0	0	0	0	263.285	0	0	0	0	0	66.447	127.447	21.3582	0	98.7037	0	40.5623	122.45	0	0	35.0536	0	122.345	0	0	0	0	0
18358	0	0	0	0	0	0	49.0587	0	0	0	0	36.0514	0	0	0	0	0	0	0	0	0	0	0	0	0	0	0	0	0	0	0	0	0	0	0	0	0	0	0	0	0	0
18384	0	0	0	0	0	0	0	0	0	0	0	0	0	0	0	0	0	0	0	0	0	0	0	280.559	0	0	0	0	0	347.432	0	0	0	0	95.7625	0	0	0	0	0	0	0
18393	0	159.187	78.8483	234.675	166.319	226.262	0	75.6997	144.308	74.617	0	132.194	0	109.19	194.859	46.7667	84.1821	459.89	0	245.353	265.45	295.862	342.248	0	0	0	88.1215	204.445	0	0	0	0	36.8144	195.602	42.8162	0	0	21.9925	152.288	247.434	327.64	274.253
18395	240.237	251.517	221.562	349.123	285.361	263.261	325.483	223.539	466.774	328.266	251.099	270.079	141.338	204.694	223.433	0	367.903	369.477	281.003	394.334	700.227	316.654	149.644	160.536	207.303	304.218	234.715	287.726	191.342	139.585	215.533	437.458	240.836	272.797	105.06	320.418	404.577	190.813	171.526	296.493	418.872	488.349
18421	0	0	0	0	0	0	0	0	0	0	0	0	0	0	0	0	0	0	0	0	0	0	0	0	0	0	0	0	0	0	0	0	0	0	0	0	0	0	0	0	0	0
18448	347.293	169.081	181.994	9.2483	58.4565	107.372	59.8693	147.365	113.419	152.163	139.649	76.1009	55.4377	0	51.013	0	184.74	233.116	106.646	244.739	180.42	124.103	68.1325	197.113	79.7472	103.338	77.6722	97.0011	108.307	0	85.3897	24.0807	54.5443	129.464	171.007	108.103	441.531	100.1	127.527	166.541	100.796	442.938
18477	0	0	0	0	0	0	0	0	0	0	0	0	0	0	0	0	0	0	0	0	0	0	0	0	0	0	0	0	0	0	0	0	0	0	0	0	0	0	0	0	0	0
18515	0	0	0	0	0	0	0	0	0	0	0	0	263.28	0	0	0	0	0	0	0	0	0	0	0	0	79.5697	0	0	0	319.286	0	51.2254	0	0	0	44.4604	0	0	0	0	0	0
18522	0	0	262.111	0	0	0	0	144.398	0	35.6715	0	0	1192.95	0	0	0	0	0	0	0	0	0	0	94.5305	0	0	0	0	0	0	0	0	0	0	0	0	0	0	0	0	0	0
18587	68.9274	98.5576	0	0	0	0	0	99.836	287.941	33.8959	0	8.2297	36.653	0	0	0	0	0	0	15.8	0	27.6462	69.5212	93.2348	0	42.5348	72.0308	29.4491	77.2071	185.653	107.059	142.45	37.7479	0	0	0	0	47.0684	59.1182	0	0	0
18590	0	0	0	0	0	0	0	0	0	0	0	0	0	0	0	0	0	0	0	0	0	0	0	0	0	0	0	0	0	0	0	0	0	0	0	0	0	0	0	0	0	0
18604	0	0	0	0	0	30.9476	97.095	0	67.0387	28.265	26.7852	33.5734	219.958	361.75	394.955	0	84.7835	323.302	0	0	0	0	0	186.3	0	0	0	40.4169	210.735	229.935	73.0294	302.211	0	144.621	1600.05	469.512	286.285	143.835	167.818	0	0	0
18650	0	0	0	0	0	0	0	0	0	0	0	64.0838	0	0	0	0	0	0	0	0	0	0	0	0	0	0	0	0	0	0	0	0	0	0	0	0	0	0	0	0	0	0
18652	0	0	0	0	0	0	0	0	0	0	0	0	0	0	0	0	0	0	0	0	0	0	0	0	0	0	0	0	0	0	0	0	0	0	0	0	0	0	0	0	0	0
18710	0	0	0	0	0	0	0	0	0	0	0	0	0	0	0	0	0	0	0	0	0	0	0	0	0	0	0	0	0	0	0	0	0	0	0	0	0	0	0	0	0	0
18772	0	0	0	0	0	0	0	0	0	0	0	0	0	0	0	0	0	0	0	0	0	0	0	0	0	0	0	0	0	0	0	0	0	0	0	0	0	0	0	0	0	0
18779	0	0	0	0	0	0	0	0	0	0	0	0	0	0	0	0	0	0	0	0	0	0	0	0	0	0	0	0	0	0	0	0	0	0	0	0	0	0	0	0	0	0
18833	143.448	172.468	0	0	0	0	47.6035	96.7503	237.761	29.9414	0	0	96.4771	167.477	0	0	0	112.808	0	38.3584	0	0	168.241	0	217.535	114.891	71.0437	0	256.305	0	0	0	104.298	117.837	211.728	208.745	529.049	0	84.2628	0	20.0004	0
18848	0	0	0	0	0	0	0	0	0	0	0	0	0	0	0	0	0	0	0	0	0	0	0	0	0	0	0	0	0	0	0	0	0	0	0	0	0	0	0	0	0	0
18865	164.651	43.1748	0	46.5721	0	0	0	0	0	0	52.9962	0	123.954	0	0	0	0	79.8884	0	0	0	0	171.541	0	0	269.984	0	63.3388	96.6998	0	0	0	260.837	0	0	0	201.141	0	0	0	0	0
18927	0	5.7214	0	0	0	0	211.848	13.1848	0	0	0	0	33.0101	0	0	0	0	0	0	0	0	0	0	42.5811	0	0	0	0	0	0	0	0	0	0	14.7217	0	79.5377	0	0	0	0	0
18936	0	0	0	0	0	0	0	0	0	0	0	0	0	0	0	0	0	0	0	0	0	0	0	0	0	0	0	0	0	0	0	0	0	0	0	0	0	0	0	0	0	0
18939	216.243	18.7845	62.6292	10.5247	0	0	207.017	107.977	245.24	16.671	0	0	125.533	62.3535	213.309	0	126.487	212.051	54.1313	11.3297	32.2298	0	20.827	91.7967	294.216	78.9765	57.7501	94.2815	157.639	0	197.77	75.9226	22.9233	61.0719	0	0	202.705	0	154.731	68.1991	0	0
18943	366.671	882.612	1089.15	1105.11	1630.04	1889.72	1527.48	2323.72	4215.99	1894.99	969.161	1969.95	231.158	3500.48	2712.22	26.6995	1508.49	874.765	85.3282	1719.96	1726.06	956.652	841.378	420.642	640.116	0	1573.32	2201.59	363.345	800.089	1470.03	2887.82	204.401	2217.2	2489.28	2538.47	466.393	2895.59	1844.12	1710.38	1788.96	1262.87
18947	38.2776	0	0	0	56.8637	27.4275	0	0	141.286	14.1068	0	18.9692	0	40.4871	15.0174	0	44.9825	43.7904	208.758	36.5465	24.3032	33.0906	0	0	0	0	27.1306	40.2629	0	0	0	34.8183	0	13.1309	0	0	0	0	0	0	95.0644	0
18949	0	0	0	0	34.1043	25.8309	0	0	0	83.9604	0	0	0	53.1933	102.281	0	0	70.2888	27.7195	0	0	37.0686	69.5673	0	0	0	54.0794	59.0451	0	64.5446	0	0	33.786	0	0	0	0	119.734	0	0	0	0
18972	0	0	0	0	0	0	0	0	0	0	0	0	0	0	0	0	0	0	0	0	0	0	0	0	0	0	0	0	0	0	0	0	0	0	0	0	0	0	0	0	0	0
18980	29.1752	0	0	0	0	0	0	0	0	26.2895	0	4.779	11.061	0	0	0	0	0	0	0	0	0	0	0	0	0	7.3745	0	42.0764	0	0	0	0	13.1654	0	0	0	0	0	0	0	0
18988	0	146.519	182.042	0	0	499.712	358.654	587.839	0	655.77	627.121	488.363	0	295.016	868.512	0	727.773	0	0	247.801	412.266	0	0	0	0	0	564.66	0	0	0	0	0	0	668.652	0	0	0	0	812.724	337.008	0	626.661
19002	0	0	0	0	0	0	0	0	0	0	0	0	0	0	0	0	0	0	0	0	0	0	0	0	0	0	0	0	0	0	0	0	0	0	76.7793	0	0	0	0	0	0	0
19024	0	0	0	0	0	0	0	0	0	0	0	0	0	0	0	0	0	0	0	0	0	0	0	0	0	0	0	0	0	0	0	0	0	0	0	0	0	0	0	0	0	0
19032	0	0	0	0	0	0	0	0	0	0	0	0	0	0	0	0	9.7648	0	0	0	0	0	0	0	0	0	90.5185	0	0	0	0	0	21.3503	0	0	0	0	0	0	0	0	0
19046	279.765	494.475	51.4182	110.524	0	0	92.1792	0	0	86.6933	232.927	7.0857	102.731	0	0	0	0	278.607	43.6413	0	11.1072	0	283.713	351.781	630.218	351.747	33.5686	129.709	206.304	0	0	0	443.114	8.0244	0	341.908	767.053	0	0	0	0	0
19085	21.4666	58.2255	0	44.7381	25.9428	41.805	44.1406	50.0999	10.1467	28.1384	27.9043	115.018	27.6324	114.737	45.3136	0	0	0	0	0	0	0	0	0	0	33.212	0	60.0717	0	0	0	49.6585	0	99.2018	0	88.0957	53.5196	93.0259	156.791	0	0	0
19128	0	0	0	21.0031	0	0	14.4953	0	0	0	0	0	0	0	0	0	31.5499	0	0	0	26.9983	8.8308	9.5932	0	0	0	5.2395	0	0	0	0	0	0	8.8304	0	0	0	0	0	12.1925	0	0
19137	0	0	0	0	0	0	0	0	0	0	0	0	0	0	0	0	0	0	0	0	0	0	0	0	0	0	0	0	0	0	0	0	0	0	0	0	0	0	0	0	0	0
19142	0	0	0	0	0	0	0	0	0	0	0	0	0	0	0	0	0	0	0	0	0	0	0	0	0	0	0	0	0	0	0	0	0	0	0	0	0	0	0	0	0	0
19212	0	0	0	0	0	0	0	0	0	0	0	0	0	0	0	37.7747	0	0	14.0465	0	24.855	29.5161	0	81.282	0	0	6.3751	0	23.4474	93.1567	23.4856	0	10.1378	0	0	0	0	0	0	0	0	28.0571
19214	0	0	75.8007	0	0	0	0	0	0	0	0	0	28.3471	0	13.7038	16.5597	0	0	0	7.3305	0	0	0	33.1993	0	53.4468	21.0227	0	66.5322	64.5835	0	0	56.4854	4.5279	17.7349	0	0	0	0	0	0	0
19284	0	0	0	0	0	0	0	0	0	0	0	0	0	0	0	0	0	0	0	0	0	0	0	0	0	0	0	0	0	0	0	0	0	0	0	0	0	0	0	0	0	0
19320	0	0	0	0	11.0488	0	24.8273	0	27.0914	0	0	0	0	0	0	0	0	0	0	0	0	0	0	0	0	0	0	0	0	0	0	0	22.1998	0	0	0	0	0	0	0	0	0
19322	0	0	0	0	0	0	0	0	0	0	0	0	0	0	0	0	0	0	0	0	0	0	0	0	0	0	0	0	0	0	0	0	0	0	0	0	0	0	0	0	0	0
19328	0	0	0	0	0	0	0	0	0	0	0	0	0	0	0	0	0	0	0	0	0	0	0	0	0	18.7115	0	0	0	0	0	0	0	0	0	33.278	0	0	0	0	0	0
19387	76.9923	0	0	0	0	12.1073	26.1825	47.7681	0	0	14.5755	3.8401	0	0	65.4115	0	0	37.4073	0	0	0	0	0	0	0	25.6652	28.7781	0	33.1395	0	45.0779	0	22.7288	26.0608	0	0	100.582	0	0	0	0	0
19397	44.7555	0	0	0	0	0	0	0	0	0	0	0	24.1452	0	0	0	0	0	0	0	0	0	37.872	0	0	0	0	6.7265	0	0	0	0	0	0	0	0	0	0	0	0	0	0
19448	0	0	0	0	0	0	0	0	0	0	0	0	0	0	0	0	0	0	0	0	0	0	0	0	0	0	0	0	0	0	0	0	0	0	0	0	0	0	0	0	0	0
19464	25.8818	32.2842	0	8.1763	0	0	9.5207	0	27.4523	0	37.5115	0	11.2685	0	11.4224	0	25.5964	0	0	0	0	4.8891	22.5799	16.8981	71.1587	30.3778	21.3861	0	0	0	0	0	0	0	48.3261	0	0	0	0	13.2921	0	0
19473	0	0	0	17.8575	32.1951	174.194	24.0639	61.2585	865.294	235.874	27.7634	14.8262	0	0	401.087	0	432.38	0	39.553	36.852	22.8467	13.3618	85.8078	15.8942	0	381.459	0	31.3152	0	28.4859	0	45.7139	12.0802	78.3044	0	0	0	0	0	0	399.686	0
19501	0	0	0	0	0	0	0	0	0	22.0195	0	0	0	15.1793	0	0	0	0	0	0	0	0	0	0	0	0	0	0	0	0	0	0	0	0	50.0479	0	0	0	0	0	0	0
19530	0	0	0	0	0	0	0	0	0	0	0	0	0	0	0	0	0	0	0	0	0	0	0	0	0	0	0	0	0	0	0	0	0	0	0	0	0	0	0	0	0	0
19562	0	0	0	0	0	0	0	0	0	0	0	0	0	0	0	0	0	0	0	0	0	0	0	0	0	0	0	0	0	0	0	0	0	0	0	0	0	0	0	0	0	0
19582	0	0	26.4257	0	0	9.312	11.8547	9.7595	0	0	0	0	0	0	8.5255	0	0	0	0	0	7.5761	4.3746	0	56.7929	0	0	9.5269	0	21.4711	0	0	0	6.1605	0	30.0029	0	0	0	0	0	0	0
19590	0	0	0	0	0	6.9477	0	0	0	0	0	0	0	0	0	0	0	0	0	0	0	46.1396	0	0	0	0	0	9.3412	0	0	0	0	0	0	0	0	0	0	0	0	0	0
19597	655.662	311.222	334.417	25.2175	244.554	0	435.262	463.013	0	0	235.697	99.0627	566.107	932.548	0	198.822	0	536.251	585.256	377.173	283.525	64.7804	599.672	539.16	588.354	0	343.571	119.711	670.921	633.174	422.892	452.219	203.557	431.704	998.906	994.314	1218.11	0	231.225	261.342	0	577.952
19648	106.373	89.5185	0	49.1634	78.4834	59.9717	0	101.559	339.429	50.3652	0	113.34	112.524	533.307	362.036	0	14.4631	0	25.4059	24.1995	0	9.8145	67.5381	104.401	109.938	98.2996	66.5379	121.319	98.2442	239.644	143.216	259.565	134.497	147.317	455.711	328.233	662.463	114.497	237.049	0	30.2946	0
19655	125.882	127.087	0	64.1181	95.6835	92.9154	23.2112	399.41	110.591	73.7751	150.511	52.2849	169.449	317.296	131.261	0	76.5983	123.188	76.8069	95.9129	0	99.2945	98.616	58.326	114.527	0	75.7608	66.8542	83.187	0	54.8865	445.909	56.9248	189.437	217.18	94.8321	295.37	93.7287	169.983	147.462	115.444	165.238
19703	15.0045	0	0	27.5579	27.9708	0	0	0	110.391	0	0	19.0878	0	0	0	0	0	0	0	0	0	0	58.2457	9.3683	0	0	0	0	40.1384	0	0	0	0	0	0	0	0	0	0	0	0	0
19708	0	0	0	12.1782	0	0	0	0	0	0	0	15.8779	0	0	0	0	0	0	0	0	0	0	0	0	0	0	0	0	0	0	0	0	0	3.8944	0	0	0	0	0	0	0	0
19709	0	0	0	0	0	0	0	0	0	0	0	0	0	0	0	0	0	0	0	0	18.6525	0	0	0	0	0	0	0	0	0	0	0	0	0	0	0	0	26.1416	0	0	0	0
19714	0	78.7896	0	163.943	121.561	124.381	133.329	67.2227	244.135	0	0	70.4771	0	362.662	122.829	0	16.4279	0	0	65.5037	17.5726	58.2344	82.3525	0	0	0	0	162.736	0	0	77.6623	128.284	0	0	0	70.3957	0	0	85.7929	19.5926	86.628	0
19765	0	0	0	0	0	0	0	0	0	0	0	0	0	0	0	0	0	0	0	0	0	0	0	0	0	0	0	0	0	0	0	0	0	0	0	0	0	0	0	0	0	0
19771	0	0	0	0	0	0	0	0	0	0	0	0	0	0	0	0	0	0	0	0	0	0	0	20.8937	0	0	0	0	0	0	0	0	0	0	0	0	0	0	0	0	0	0
19773	140.193	46.4566	78.4447	0	0	98.8263	178.803	233.158	0	67.3352	65.9475	128.303	414.515	980.562	479.124	0	0	231.368	0	0	0	0	0	215.945	0	152.966	0	0	277.586	271.286	182.614	567.154	101.996	212.517	2130.11	1042.9	862.713	536.48	296.875	0	0	0
19787	0	0	0	12.5488	0	0	0	0	0	0	0	0	17.4648	0	0	30.5259	48.6536	0	22.6756	55.0178	60.0641	0	0	0	0	0	0	0	0	0	29.4738	0	0	0	0	0	0	0	0	0	16.7393	55.2393
19791	0	40.4477	160.554	69.5499	37.2495	61.0746	151.683	117.493	228.296	54.5619	56.5716	42.7645	0	58.9282	49.4667	46.3628	21.3881	218.259	0	53.4595	240.193	0	27.0282	144.383	59.3213	67.8046	151.186	103.065	247.376	121.079	89.5183	34.7667	123.944	20.6802	0	0	0	0	57.1953	67.292	56.886	57.8752
19794	0	0	0	0	0	0	0	0	0	0	0	0	0	0	0	2759.27	0	0	26.0741	0	0	0	0	0	0	0	0	0	0	0	0	0	0	0	0	0	0	0	0	0	15.4402	0
19828	115.447	122.974	0	0	0	0	53.0044	225.306	252.56	75.6203	51.8371	54.3301	40.2728	206.674	72.5999	0	0	54.7175	0	0	0	0	133.846	0	156.186	74.5422	80.7348	79.1145	152.585	97.2539	0	218.099	26.0791	146.519	191.999	232.34	333.451	41.7857	130.87	71.6031	0	0
19829	0	0	0	0	0	0	0	0	0	0	0	0	0	0	0	0	0	0	0	0	0	0	0	0	0	0	0	0	33.131	0	0	0	0	0	0	0	0	0	0	0	0	0
19838	0	0	0	3.962	0	0	0	0	0	0	0	0	0	0	0	0	0	0	0	0	0	0	59.5423	0	0	0	0	0	223.303	0	0	0	112.569	0	0	0	0	0	0	0	0	0
19871	0	0	0	10.5407	0	0	0	0	154.952	0	0	79.8752	196.949	96.5854	0	0	0	0	0	0	0	0	0	0	0	0	0	5.1769	49.154	0	0	0	40.2753	15.2426	398.389	0	0	137.6	169.499	0	0	0
19883	0	0	0	0	0	0	0	0	23.5721	0	0	0	0	0	0	0	0	0	0	0	0	0	0	28.0709	0	0	0	0	27.3106	0	0	0	40.3355	0	0	0	0	0	0	0	0	0
19902	0	0	0	0	0	0	0	0	0	0	0	0	0	0	0	0	0	0	0	0	0	0	0	0	0	0	0	0	0	0	0	0	0	0	0	0	0	0	0	0	0	0
19930	0	0	0	0	0	0	161.539	0	0	0	0	0	109.763	0	0	146.231	0	0	0	0	0	0	0	511.225	0	383.483	0	0	0	647.058	0	0	0	0	0	0	69.3777	0	0	0	0	0
19955	0	0	0	0	0	0	0	0	0	0	0	0	0	0	0	0	0	0	0	0	0	0	0	0	0	0	0	0	0	0	0	0	0	0	0	0	0	0	0	0	0	0
19961	0	0	0	0	0	0	0	0	0	0	0	0	0	9.6081	0	0	0	0	0	0	0	0	0	0	0	13.3507	0	0	0	0	0	0	0	0	24.3639	0	0	0	0	0	0	0
19965	78.9462	0	29.5214	92.1553	124.94	49.2777	33.1517	132.288	292.064	62.5718	0	34.3147	0	87.4655	75.9352	0	68.2914	77.5402	150.172	105.467	70.3827	69.3023	98.6146	18.4448	0	16.855	33.3484	67.6622	102.784	0	35.4958	77.611	40.0752	108.061	0	0	78.9799	0	50.5175	70.4393	105.067	57.8009
19969	0	0	0	83.1132	48.5025	42.8237	50.3594	0	0	0	30.1267	40.4258	0	62.0826	40.6512	49.6577	0	0	38.0514	0	0	36.6152	0	0	0	26.9212	0	35.2417	0	0	0	0	26.9216	61.8435	0	0	77.5425	21.9925	40.6424	0	15.3381	0
19989	0	0	0	0	0	0	0	0	0	0	0	0	0	0	0	0	0	0	0	0	0	0	0	0	0	0	0	0	0	0	0	0	0	0	0	0	0	0	0	0	0	0
20036	0	0	27.3773	0	162.954	34.712	18.1322	339.113	0	17.966	22.585	188.708	22.7791	0	0	0	331.973	63.7057	24.4934	0	1134.75	0	79.7822	73.9692	420.439	31.6814	21.6657	240.958	190.036	354.287	0	372.425	0	195.687	0	0	0	0	122.8	78.0902	256.564	547.619
20046	0	0	0	0	0	0	0	0	0	0	0	0	0	0	0	0	0	0	0	0	0	0	0	0	0	0	0	0	0	0	0	0	0	0	0	0	0	0	0	0	0	0
20072	144.563	83.0729	238.934	68.0386	23.392	68.5473	160.477	25.2841	212.871	128.957	157.46	63.3707	174.423	105.244	220.939	0	32.8778	37.7938	251.573	90.4953	50.6431	96.1394	66.5336	454.771	288.531	185.669	282.22	12.7692	427.603	498.114	98.2574	43.3119	268.281	85.3115	368.917	79.0352	573.933	143.79	97.3901	61.8112	0	17.7422
20100	0	0	0	7.9127	0	5.323	0	9.472	0	0	0	0	9.9371	0	0	8.3117	0	0	84.5954	74.9568	94.3117	77.8794	0	58.5974	0	0	0	0	0	0	0	0	0	0	82.4039	0	0	14.5105	34.2249	54.8428	7.2812	0
20118	200.392	233.624	707.736	214.61	0	231.093	341.127	0	445.931	255.696	286.319	0	196.868	128.232	281.992	256.707	0	580.798	317.193	379.515	0	275.267	333.655	319.925	0	318.975	432.51	0	661.233	0	362.483	0	405.184	0	255.735	193.235	0	120.12	0	264.131	0	0
20170	0	76.6223	35.0432	3.553	25.9024	23.7275	0	0	126.084	0	15.8356	0	0	0	0	0	0	0	0	0	38.4536	0	0	0	0	0	0	14.3083	77.6113	0	0	38.6324	0	26.0223	0	77.1321	0	0	57.9215	0	0	0
20185	0	0	0	0	0	0	0	0	0	0	0	0	0	0	0	0	0	0	0	0	0	0	0	0	0	0	0	0	0	0	0	0	0	0	0	0	0	0	0	0	0	0
20199	0	0	0	0	0	0	0	0	0	0	0	0	0	0	0	0	0	0	0	0	0	0	0	0	0	0	0	0	0	0	0	0	0	0	0	0	0	0	0	0	0	0
20204	0	0	0	0	0	0	0	0	0	0	0	0	0	0	0	0	0	0	0	0	21.3381	0	0	0	0	0	17.9566	0	31.5057	0	0	0	0	0	0	0	0	0	0	0	0	0
20216	0	0	96.3607	0	0	0	0	0	0	0	0	0	0	0	19.3999	0	0	0	45.7824	0	0	33.0453	0	0	0	0	66.7162	0	45.0504	0	0	0	0	0	0	0	0	0	0	0	0	0
20226	31.5083	0	68.1968	0	15.7554	0	0	56.6511	0	36.6363	132.849	0	0	0	0	0	0	0	0	0	254.738	0	22.0359	0	0	156.016	36.6557	0	145.539	0	0	0	0	0	0	0	0	0	0	0	0	0
20245	0	0	0	0	0	0	0	0	0	0	0	0	0	0	0	0	0	0	0	0	0	0	0	0	0	0	0	0	0	0	0	0	0	0	0	0	0	0	0	0	0	0
20270	0	0	0	0	0	0	0	0	0	0	0	0	0	0	0	0	0	0	0	0	0	0	0	0	0	0	0	0	0	0	0	0	0	0	0	0	0	0	0	0	0	0
20274	0	0	0	0	0	0	0	0	0	0	0	0	0	0	0	0	0	0	0	0	0	0	0	0	0	0	0	0	0	0	0	0	0	0	0	0	0	0	0	0	0	0
20289	0	0	0	0	0	0	0	0	0	0	0	0	0	0	0	0	0	0	0	0	0	0	0	0	0	0	0	0	0	0	0	0	0	0	0	0	0	0	0	0	0	0
20334	0	0	0	0	0	0	0	7.5583	0	3.0026	0	0	0	0	0	0	0	0	0	0	0	0	0	0	0	0	0	10.3171	18.7205	0	35.0847	0	14.5265	0	0	0	0	0	0	0	0	0
20346	0	26.9403	0	39.816	0	0	0	51.688	126.307	0	0	0	0	0	11.3802	45.3637	0	0	0	49.9289	0	0	16.5571	48.0419	0	31.4581	0	32.9575	23.8473	98.3704	0	0	0	58.2009	0	0	24.3104	2864.76	325.221	30.0378	0	0
20457	190.308	187.157	232.289	870.292	440.215	258.387	627.785	184.252	201.688	266.025	172.753	303.235	316.228	240.246	357.428	0	409.647	441.65	0	471.295	415.537	390.396	26.2108	0	243.135	242.942	138.705	246.664	173.403	288.218	113.364	129.377	193.023	368.35	82.0883	205.512	0	0	0	246.504	286.651	331.042
20659	1107.37	1033.44	55.0963	492.611	25.1217	31.6064	979.012	816.942	2017.29	483.258	758.651	570.584	39.5119	3413.46	2070.82	0	29.994	0	25.8514	210.264	143.423	0	924.979	107.867	1407.02	21.2931	21.8124	754.255	1176.74	0	123.416	1725.55	943.8	151.766	3886.22	0	4540.17	198.839	1735.47	322.048	0	0
20667	0	42.7023	0	0	0	0	0	0	91.437	0	0	0	180.464	19.3691	0	0	0	0	0	0	0	0	0	0	0	0	0	37.0623	0	0	0	0	0	0	5496.72	0	165.59	6489.98	128.852	0	0	0
20690	0	0	814.883	0	273.159	429.992	0	0	0	0	0	0	1582.87	0	0	0	123.248	721.228	234.164	0	0	148.29	0	885.202	0	739.263	603.243	0	0	1707.36	1189.82	0	0	1337.65	0	2274.35	0	1064.25	0	0	274.54	217.515
20695	0	0	0	0	0	0	7.5195	0	0	0	0	0	0	0	0	0	0	0	0	0	0	0	0	0	0	0	0	0	0	0	0	0	0	32.7532	0	0	0	0	10.309	0	0	0
20698	0	0	0	0	0	0	0	0	0	0	0	0	0	0	0	0	0	0	0	0	0	0	0	0	0	0	0	0	0	0	0	0	0	0	0	0	0	0	0	0	0	0
20700	88.6192	0	0	0	66.5439	0	0	0	70.3695	0	0	31.9027	0	301.223	0	77.4839	35.3832	0	0	9.4505	0	28.4281	86.4281	0	269.118	0	30.5217	113.469	268.643	0	0	0	135.646	0	18.0792	0	0	0	0	0	0	0
20704	0	0	0	0	0	0	0	0	0	0	0	0	40.7569	0	0	0	0	0	0	0	0	0	0	0	0	0	0	0	0	0	0	0	0	0	0	0	0	40.9468	0	0	0	0
20705	0	0	0	0	56.9242	103.717	97.5453	395.096	97.6915	0	162.625	0	265.759	0	76.0262	78.1004	0	132.299	44.9273	0	331.321	0	0	202.323	0	143.833	0	0	0	169.1	24.0139	474.044	0	198.948	220.638	148.623	267.397	0	0	0	11.589	63.2099
20706	0	0	0	25.8214	0	5.6995	25.7279	28.1245	0	0	0	0	179.052	0	75.9015	170.401	0	0	0	0	0	0	24.6464	246.234	0	153.607	13.7024	0	65.894	392.093	0	87.6016	0	0	0	0	0	0	29.5066	0	0	0
20722	0	0	0	0	0	0	0	0	0	0	0	0	0	0	0	0	0	0	0	0	0	0	0	0	0	0	0	0	0	0	0	0	0	0	0	0	0	0	0	0	0	0
20749	0	279.993	0	118.614	0	0	49.5111	0	105.769	161.022	0	61.1731	0	0	103.931	44.4709	83.8476	194.274	0	113.1	0	113.08	93.6482	25.4863	228.485	62.257	0	160.494	0	0	0	0	0	0	0	0	271.939	0	19.0514	57.6751	61.1897	0
20750	0	0	117.432	0	0	46.4396	46.9096	0	202.538	16.3409	0	0	88.0444	45.3851	41.1706	0	0	166.812	157.932	0	175.105	0	0	285.681	0	81.3896	166.622	0	0	336.937	101.805	0	46.6037	8.5787	237.871	0	0	41.8084	53.1027	0	0	0
20756	0	18.4738	0	34.6575	0	16.6345	32.9516	96.3543	0	3.6519	0	73.6549	0	26.3405	17.5939	0	0	0	0	0	0	0	0	0	0	0	46.5617	34.9566	0	12.9128	50.3965	0	92.7792	61.9775	29.3285	63.1877	0	155.897	10.1766	0	0	0
20781	0	0	0	0	0	0	0	0	0	0	0	0	0	0	0	0	0	0	0	0	0	0	0	48.0556	0	0	0	0	0	0	0	0	0	0	0	0	0	0	0	0	0	0
20784	0	0	0	0	0	0	0	0	0	0	0	0	0	0	0	0	0	0	0	0	0	0	0	0	0	0	0	0	0	0	0	0	0	0	0	0	0	0	0	0	0	0
20788	0	0	0	0	0	0	0	0	0	0	0	0	0	10.9251	0	0	0	0	101.573	0	0	9.5199	0	184.306	0	0	0	0	0	0	0	0	0	5.4315	89.6213	0	0	0	0	0	17.075	0
20794	0	0	0	7.9559	0	0	0	0	0	10.0294	0	65.0772	0	34.5028	94.352	0	0	0	21.9571	0	0	0	47.3155	0	0	0	25.3678	0	0	0	0	31.0954	0	0	0	37.623	0	0	0	0	33.6016	0
20795	415.732	172.766	122.974	0	219.127	154.462	260.761	357.152	793.16	106.668	229.413	69.4385	353.832	800.644	238.425	0	237.461	419.976	507.867	277.175	168.858	195.908	484.622	272.419	498.807	263.953	191.018	273.042	573.972	418.88	136.449	281.128	101.708	568.076	465.712	944.886	1218.27	0	43.4514	204.842	337.417	150.497
20862	0	13.7616	0	29.6731	0	32.4864	39.24	98.4228	0	11.0657	12.3718	54.1212	0	0	38.911	0	0	0	0	0	0	10.082	0	56.1756	0	7.8874	67.1669	58.3822	0	0	42.2372	30.7705	104.703	71.4678	594.792	68.4758	20.9755	116.039	58.9355	0	0	0
20863	0	0	0	0	0	0	0	0	0	0	0	0	0	0	0	0	0	0	0	0	0	0	0	0	0	0	0	0	0	0	0	0	0	0	0	0	0	0	0	0	0	0
20896	0	0	0	0	0	0	0	0	0	0	0	0	0	0	0	0	0	0	0	0	0	0	0	0	0	0	0	0	0	0	0	0	0	0	0	0	0	0	0	0	0	0
20919	0	0	0	0	0	0	0	0	0	0	0	0	481.273	9.7851	0	0	0	0	0	0	0	0	0	57.8715	0	0	0	0	0	0	0	0	0	0	371.7	191.079	0	0	13.9494	0	0	0
20954	0	0	0	0	0	0	0	0	0	0	0	0	0	0	0	0	0	152.162	0	0	0	0	0	0	0	0	0	0	0	0	0	0	0	0	10267.1	0	1671.61	0	416.934	0	0	0
20959	0	0	0	0	0	0	0	0	0	0	312.477	0	0	0	0	0	0	0	0	35.6121	117.724	0	0	588.274	0	0	0	0	0	310.403	0	66.6486	0	0	76.1623	0	1161.15	0	0	0	0	0
20992	0	0	0	0	0	0	0	0	0	0	0	0	0	0	0	0	0	0	0	0	0	0	0	0	0	0	0	0	0	0	0	0	0	0	0	0	0	0	0	0	0	0
21013	0	0	0	0	0	0	0	0	68.5045	0	0	0	0	0	0	13.9875	0	0	65.5481	7.8689	0	0	0	550.549	0	0	40.5273	0	0	0	0	0	0	0	136.139	0	0	0	0	0	0	28.6346
21049	0	0	0	0	39.3135	0	0	0	0	0	0	0	0	0	0	0	0	0	0	0	0	0	0	56.2977	0	0	0	0	0	0	0	0	0	0	0	0	0	1864.69	0	0	0	0
21052	11.7269	0	0	40.3912	0	0	37.1497	33.3953	0	0	54.3253	0	0	0	40.8772	0	40.4582	0	0	0	0	0	38.652	0	0	32.9191	0	102.271	39.3109	0	0	0	0	79.0942	0	0	0	0	72.6931	0	0	0
21147	498.334	165.431	186.982	316.066	452.473	273.574	331.669	651.474	1363.96	207.059	310.882	172.48	337.347	616.124	429.783	269.95	294.652	851.472	632.576	454.589	366.225	288.062	476.293	326.681	571.144	490.4	313.285	399.089	494.506	924.421	244.514	524.926	378.541	472.73	0	0	1021.32	0	294.71	373.88	487.225	332.991
21152	41.5832	63.5463	0	30.3585	0	0	0	49.2255	66.8041	24.5251	14.8281	0	0	24.4682	0	0	40.7792	113.425	0	0	64.0949	0	13.3968	0	0	27.4961	44.5473	0	121.028	0	0	0	30.083	18.8263	0	92.6259	0	0	55.7245	0	0	156.049
21212	0	0	0	0	0	0	0	0	0	0	0	0	0	0	16.3984	0	0	0	0	0	0	0	0	0	66.5946	0	0	0	0	0	13.3045	0	0	0	0	0	0	0	0	0	0	0
21223	0	0	0	0	50.5103	97.3519	0	0	0	0	0	104.67	0	0	0	0	0	197.025	0	38.9098	0	0	0	592.29	296.73	0	9.7715	136.348	186.658	0	0	182.652	170.64	0	117.544	0	0	0	0	0	0	0
21225	0	141.812	132.575	11.5232	15.7958	126.176	0	47.2716	90.9918	66.0035	87.7111	45.997	17.1189	0	0	0	116.305	276.468	0	141.372	0	14.9258	47.9372	0	199.34	0	46.5739	0	135.351	0	40.5751	31.809	198.361	46.3796	0	52.0726	0	0	0	0	86.6071	84.6858
21229	101.765	0	0	0	0	0	70.7103	26.4923	46.9918	0	27.4312	0	0	24.5353	56.0851	64.2192	0	42.056	0	0	1057.56	84.2962	0	223.38	31.8383	0	67.9531	98.437	44.2654	930.771	16.6077	0	39.3293	0	359.963	0	357.209	0	27.4146	70.9031	0	35.9819
21276	621.844	926.901	423.132	215.851	428.244	518.798	536.054	1069.23	3589.19	477.319	703.132	566.658	846.108	1639.7	334.013	717.912	424.249	745.805	1383.24	812.682	556.272	391.815	1003.63	1217.81	600.762	652.238	943.833	908.614	1181.04	2613.62	645.803	1033.43	583.993	596.866	4319.87	913.78	1285.1	1015.62	1126.01	1026.4	966.374	710.718
21294	0	0	0	0	0	0	0	0	0	0	0	0	0	0	0	0	0	0	0	0	0	0	0	0	0	0	0	0	0	0	0	0	0	0	0	0	0	0	0	0	0	0
21301	0	0	0	69.2511	73.3123	0	0	0	0	102.216	77.6786	65.8129	81.8193	0	0	0	0	0	255.266	0	30.4891	94.419	157.588	0	0	190.843	0	0	0	0	0	0	0	0	0	0	0	0	0	0	0	0
21302	0	0	311.864	25.6776	0	22.9647	313.661	0	0	0	0	0	0	0	31.7396	0	0	0	50.934	29.4774	0	0	0	0	0	0	240.952	0	343.508	0	0	0	0	0	728.65	0	0	0	38.048	59.8132	0	0
21330	0	0	0	13.5921	0	0	0	0	0	0	22.3485	0	0	0	0	0	0	0	0	0	0	0	0	0	0	0	0	0	13.0724	0	0	9.6444	0	0	0	0	0	0	0	0	0	0
21338	0	0	0	0	0	0	11.2587	29.7508	0	0	0	0	8.8534	0	0	0	0	0	0	0	0	0	0	181.05	0	0	0	0	0	184.109	28.3032	0	82.5967	0	38.9134	0	0	0	0	0	0	0
21356	0	0	0	0	0	0	0	0	0	0	0	0	0	0	0	73.9764	0	0	0	0	71.1903	0	0	32.4599	0	0	0	0	0	0	0	0	0	0	0	0	0	0	0	0	0	0
21365	70.4126	0	0	215.644	142.041	211.718	0	430.144	677.02	145.602	213.152	166.313	172.141	377.474	233.22	374.091	253.553	556.716	101.688	331.274	227.013	150.106	196.017	0	0	337.294	0	260.01	0	340.568	225.329	305.865	258.685	338.097	0	287.393	328.414	192.581	162.706	259.962	517.787	225.594
21460	41.7869	50.3599	165.936	154.801	296.877	126.482	203.702	0	34.8498	141.6	42.4081	88.1236	60.0028	125.104	110.299	0	137.264	218.77	0	196.925	220.012	192.927	0	0	0	118.831	43.983	0	87.3757	90.613	0	0	75.0717	125.699	0	0	0	0	0	54.1399	119.961	168.88
21531	0	0	0	0	0	0	0	0	0	0	0	0	0	0	0	0	0	0	0	0	0	0	0	0	0	0	0	0	0	0	0	0	0	0	0	0	0	0	0	0	0	0
21544	0	0	0	0	0	0	0	0	0	0	0	0	0	0	0	0	0	0	0	0	0	0	0	0	0	0	0	0	0	0	0	0	0	0	0	0	0	0	0	0	0	0
21637	0	0	0	0	0	0	0	8.2418	27.2478	0	0	0	0	0	0	0	0	0	0	0	0	0	0	0	0	0	0	0	0	0	0	0	0	0	0	0	0	0	0	0	0	0
21641	219.692	0	0	0	0	0	114.716	208.708	455.194	20.9502	0	0	0	812.779	177.024	0	0	0	79.8318	0	0	0	103.234	0	186.369	0	13.5504	134.831	178.236	0	82.0334	0	0	494.699	398.173	0	0	0	0	0	0	0
21651	0	0	0	0	0	0	0	0	0	0	0	0	0	0	0	0	0	0	0	0	0	0	0	0	0	0	0	0	0	0	0	0	0	0	0	0	0	0	0	0	0	0
21684	0	0	0	0	0	0	0	0	0	0	0	0	0	0	0	0	0	0	0	0	0	0	0	0	0	0	0	0	0	0	0	0	0	0	0	0	0	0	0	0	0	0
21686	0	0	178.933	0	0	0	0	0	0	0	0	0	0	0	0	0	0	0	0	0	0	0	0	0	0	0	0	0	0	0	0	0	266.532	0	0	388.709	0	0	0	0	0	0
21689	0	0	0	0	0	0	0	27.5818	0	0	0	0	0	0	0	0	0	0	0	0	0	19.1304	0	0	0	0	0	0	0	0	0	0	0	0	0	0	0	0	0	0	0	0
21693	0	0	0	0	0	0	0	0	0	0	0	0	0	0	0	0	0	0	0	0	0	0	0	0	0	0	0	0	0	0	0	0	0	0	0	0	0	0	0	0	0	0
21709	0	0	0	0	0	0	0	0	0	0	0	0	124.767	0	0	124.527	0	0	0	0	0	0	0	241.499	0	0	0	0	0	286.305	0	0	0	0	0	0	0	16.2336	33.4895	0	0	0
21728	0	0	0	0	0	0	0	0	0	0	0	0	0	0	0	0	0	0	0	0	0	0	0	0	0	0	0	0	0	0	0	0	0	0	0	0	0	0	0	0	0	0
21747	0	22.4284	0	36.1608	24.314	133.185	131.952	281.125	103.475	49.6591	50.1039	101.155	130.409	240.369	0	0	0	0	24.8527	0	51.8581	64.4201	0	308.047	0	58.5367	657.788	186.583	174.317	323.383	236.253	83.7815	0	240.6	1045.81	0	147.869	577.155	440.151	0	0	0
21818	0	0	0	0	0	0	0	0	0	0	0	0	0	0	0	0	0	0	0	0	0	0	0	0	0	0	0	0	0	0	0	0	0	0	0	0	0	0	0	0	0	0
21821	0	0	0	0	0	0	0	0	0	0	0	0	0	0	0	0	0	0	0	0	0	0	0	0	0	0	0	0	0	0	0	0	0	0	0	0	0	0	0	0	0	0
21851	0	0	0	0	0	0	0	0	0	0	0	0	0	0	0	0	0	0	0	0	0	0	0	0	0	0	0	0	0	0	0	0	0	0	0	0	0	0	0	0	0	0
21879	0	0	0	0	0	0	0	0	0	0	0	0	0	0	0	0	0	0	0	6.3158	0	0	0	0	0	0	0	0	0	0	0	0	0	0	0	0	0	0	0	0	0	0
21893	307.685	214.939	87.6905	0	262.535	49.1341	248.313	283.666	752.828	186.938	98.9106	112.673	117.325	221.04	147.122	0	173.671	327.705	155.791	198.041	113.431	58.4747	96.0429	0	242.371	116.663	114.683	128.789	437.002	547.688	101.535	253.628	111.503	452.379	348.7	237.88	910.839	114.066	266.509	313.096	158.406	407.454
21919	331.911	674.426	78.0847	0	0	0	58.0878	74.8895	83.3557	36.5042	36.1132	0	798.561	148.306	0	3881.62	744.144	143.035	0	7.9285	48.3459	0	177.034	613.353	0	1024.81	0	0	0	1791.41	0	281.179	0	190.314	2950.19	6089.16	934.023	2949.89	102.962	0	0	32.9915
21972	571.441	959.096	154.007	172.861	123.266	338.424	590.227	804.238	3121.19	326.001	282.438	497.183	807.363	2127.31	372.08	120.446	201.98	438.791	505.086	599.877	171.34	30.314	496.008	42.3301	593.889	641.251	352.029	727.76	1001.68	1192.64	429.741	1009.19	387.072	730.76	3891.47	1438.06	1527.58	402.666	2046.95	512.04	416.048	268.352
21988	0	0	0	0	0	0	0	0	0	29.5159	0	77.29	0	0	0	0	0	0	0	0	0	8.0375	0	0	0	0	0	0	0	0	0	0	0	0	0	0	0	380.152	0	0	0	0
21990	0	0	0	0	0	0	0	10.66	0	0	0	0	0	0	0	0	0	0	0	0	0	0	0	443.537	0	0	0	0	0	0	44.7503	0	0	0	0	0	0	0	0	0	0	0
22007	0	0	0	3.6792	0	0	0	0	0	0	36.4694	0	0	0	0	0	0	0	44.7334	0	211.361	28.6412	0	0	0	0	4.7102	30.5142	19.2332	0	0	0	0	0	312.283	0	0	0	0	0	0	0
22008	0	0	0	0	0	0	0	0	0	0	0	0	0	0	0	0	0	0	0	0	0	0	0	0	0	0	0	0	0	0	0	0	0	0	0	0	0	0	0	0	0	0
22009	0	0	0	0	0	0	0	0	0	0	0	0	0	0	0	0	0	0	0	0	0	0	0	41.5229	0	0	0	0	0	0	0	0	0	0	0	0	0	0	22.2989	0	0	0
22019	0	0	0	0	0	0	0	0	0	0	0	0	0	0	0	0	0	0	0	0	0	0	0	0	0	0	0	0	0	0	0	0	0	0	0	0	0	0	0	0	0	0
22023	0	0	0	0	0	0	0	0	0	0	0	0	0	0	0	0	0	0	0	0	0	0	0	0	0	0	0	0	0	0	0	0	0	0	0	0	0	0	0	0	0	0
22043	0	24.9835	0	0	0	4.6808	0	0	0	0	0	62.0254	0	0	0	0	0	0	0	0	0	0	0	0	0	0	11.3631	8.4825	0	26.0489	24.682	0	29.2307	42.2375	0	0	0	30.8348	79.4349	0	0	0
22046	0	0	0	0	0	0	0	0	0	0	0	0	0	0	0	0	0	0	26.5052	0	0	0	0	16.4436	0	0	0	0	0	0	0	0	0	0	0	0	0	0	0	0	0	46.7599
22077	55.8224	0	0	0	0	0	0	0	89.6322	9.8863	26.5247	0	0	0	0	0	0	0	0	0	0	0	48.297	0	0	0	0	30.383	47.7011	0	0	133.856	90.1972	0	0	0	0	0	0	0	0	0
22080	0	0	0	0	0	0	0	0	0	0	0	0	0	0	0	0	0	0	0	0	0	0	0	0	0	0	0	0	0	0	0	0	0	0	0	0	0	0	0	0	0	0
22089	0	0	439.998	0	0	63.2854	123.278	109.157	112.296	30.7118	69.5575	30.1002	176.729	0	97.4732	0	0	186.13	167.969	52.4837	149.379	170.369	15.3497	505.52	0	29.5942	208.363	23.1003	324.143	0	199.784	0	132.064	32.6212	533.653	0	0	268.263	181.324	0	25.6198	140.909
22109	0	0	0	0	0	0	0	0	0	0	0	0	0	0	0	0	0	0	0	0	0	0	0	0	0	0	0	0	0	0	0	0	0	0	0	0	0	0	0	0	0	0
22166	0	0	0	0	0	0	0	0	0	0	0	0	0	0	0	0	0	0	0	0	0	0	0	0	0	0	0	0	0	0	0	0	0	0	0	0	0	0	0	0	0	0
22226	0	0	0	0	0	0	0	0	0	0	0	0	0	0	0	0	0	0	0	0	0	0	0	0	0	0	0	0	0	0	0	0	0	0	0	0	0	0	0	0	0	0
22267	0	0	0	0	0	0	16.9946	0	0	0	0	0	0	0	0	0	15.1135	0	0	0	9.286	0	0	0	0	0	17.401	22.3658	0	0	30.9223	0	0	0	0	0	0	16.3243	0	0	0	0
22274	0	0	0	0	0	0	0	0	0	0	0	0	0	0	0	0	0	0	0	0	0	0	0	0	0	0	0	0	0	0	0	0	0	0	0	0	0	0	0	0	0	0
22275	34.9895	39.4051	66.3096	0	0	34.3521	44.5039	19.9451	115.228	77.6672	44.891	15.4076	0	21.1261	47.0335	0	16.1796	60.6573	0	22.662	31.4957	0	43.7436	0	110.074	0	68.7253	34.1818	78.4409	0	38.2691	23.2031	31.9219	52.4608	177.937	0	74.725	0	0	0	0	0
22347	0	0	0	0	0	0	0	0	0	0	0	0	0	0	0	0	0	0	0	0	0	0	0	0	0	0	0	0	0	0	0	0	0	0	0	0	0	0	0	0	0	0
22352	0	0	0	28.7449	0	0	0	0	0	0	0	0	0	0	0	0	0	0	32.1382	0	0	0	0	238.351	0	0	0	0	0	0	0	0	0	0	0	0	0	0	0	0	0	101.01
22370	0	0	0	0	0	0	0	0	0	0	0	0	0	0	0	0	0	0	0	0	0	0	0	0	0	0	0	0	0	0	0	0	0	0	0	0	0	0	0	0	0	0
22452	73.6551	15.8442	48.5679	197.838	451.405	175.756	183.206	137.519	138.417	90.0132	66.0432	73.559	0	131.23	190.547	0	72.6923	0	56.0712	107.178	115.283	211.892	214.433	0	76.282	83.5464	91.3414	165.898	80.43	0	70.7989	0	55.99	316.334	0	0	504.591	0	268.24	45.1239	41.2977	99.9923
22453	0	0	15.0129	100.92	20.0471	0	0	0	60.5696	0	0	34.0815	0	98.0447	0	0	0	0	131.721	162.134	0	145.527	0	0	0	0	73.9596	18.212	0	0	0	0	0	66.5928	0	0	0	0	0	0	0	0
22546	0	0	0	0	0	0	0	0	0	0	0	0	0	0	0	0	0	0	0	0	7.5453	0	0	0	0	0	0	0	0	0	0	0	0	4.8	0	0	0	0	0	0	0	0
22567	0	34.8572	0	0	0	22.2151	0	0	0	93.7843	0	10.0961	25.8052	0	0	0	0	0	51.4728	10.869	162.537	15.8438	0	30.9268	0	13.8451	0	0	74.2629	0	0	0	30.013	10.8589	198.872	0	69.5387	0	16.7128	0	0	0
22572	236.2	0	0	0	10.3354	11.1117	0	0	0	13.5089	61.2981	0	0	0	55.6855	0	0	0	112.595	0	0	0	0	0	93.7973	0	0	0	114.303	0	0	0	0	0	0	0	320.428	0	0	0	0	0
22617	0	0	0	0	0	0	0	0	0	0	0	0	0	0	0	0	0	0	0	0	0	0	0	0	0	0	0	0	0	0	0	0	0	0	0	0	0	0	0	0	0	0
22625	209.558	106.706	54.0484	349.46	0	397.159	358.489	205.548	235.819	151.767	146.505	174.321	112.53	291.079	205.974	232.771	171.89	273.038	124.256	234.059	253.753	83.4825	117.646	156.459	142.388	280.135	101.899	165.645	114.971	0	131.508	214.127	131.14	317.514	34.9101	495.549	100.916	0	165.867	148.737	191.565	109.587
22636	1872.86	103.747	34.9835	0	0	0	0	0	0	0	216.126	0	1487	0	0	0	0	344.513	775.355	0	0	0	240.456	0	181.18	1142.45	0	0	484.016	0	0	0	365.722	0	0	0	4181.68	0	0	0	0	0
22660	0	0	0	0	0	0	0	0	0	0	0	0	8.2136	0	0	0	0	0	0	0	0	0	0	0	0	0	0	0	0	0	0	0	0	0	0	0	0	0	0	0	0	12.459
22662	0	0	0	16.9869	0	0	0	0	19.7741	0	0	0	0	29.5057	0	406.743	0	0	0	0	0	56.3735	0	37.6223	0	0	0	0	0	308.713	0	0	0	0	0	0	76.5075	0	51.7188	0	12.3105	0
22663	0	0	60.9758	0	0	0	0	48.0495	39.3357	11.638	0	0	0	0	0	0	0	0	0	0	0	0	0	0	0	0	16.3475	0	0	0	0	0	31.6056	0	0	0	0	0	0	33.576	28.5577	33.0601
22668	24.8109	0	0	0	0	0	0	0	0	0	0	0	0	0	0	0	0	0	0	0	0	0	89.941	0	0	0	0	11.3665	90.8901	0	0	0	0	0	0	0	0	0	0	0	0	0
22669	0	0	101.087	33.921	0	113.825	0	0	22.3088	0	71.1791	102.858	0	0	33.2757	0	0	0	0	0	0	0	0	0	0	0	0	0	0	0	0	0	0	35.6913	0	0	0	0	41.396	0	0	0
22693	0	0	1816.35	0	0	0	0	864.542	204.02	0	0	276.93	504.26	0	0	0	89.3534	385.985	266.611	0	0	1546.87	0	0	0	0	0	97.0571	0	586.067	0	216.256	585.959	0	10090.5	0	0	0	0	0	0	0
22715	0	0	0	164.058	0	42.8369	0	0	36.2515	0	0	49.696	0	0	0	0	0	0	0	0	0	0	0	0	0	0	0	0	0	0	0	0	0	0	0	0	0	0	0	0	0	0
22725	0	0	0	0	0	0	0	0	0	0	0	0	0	0	0	0	0	0	0	0	0	0	0	14.0761	0	0	0	0	0	0	0	0	0	0	0	0	0	0	16.151	0	0	0
22740	202.442	58.5645	0	0	141.092	0	140.609	145.347	449.858	171.573	0	0	0	216.668	80.2637	0	83.6094	253.404	213.119	83.8145	149.623	65.6486	105.256	143.549	260.06	177.774	137.617	42.0241	211.588	45.6123	94.2267	339.678	104.521	67.8658	153.788	0	130.7	0	0	80.9312	107.344	262.548
22753	0	0	0	0	0	0	0	0	0	0	0	0	0	0	0	0	0	0	0	0	0	0	0	0	0	0	0	0	0	0	0	0	0	0	0	0	0	0	0	0	0	0
22787	0	0	0	0	0	0	0	0	0	3.496	0	0	0	0	0	0	0	0	0	0	0	0	0	0	0	0	0	0	0	0	0	0	0	0	0	0	0	0	0	0	0	0
22789	0	0	0	0	0	0	0	0	0	0	0	0	0	0	0	0	0	0	0	0	0	0	0	0	0	12.6477	0	0	0	0	0	0	0	5.403	0	0	0	0	0	0	0	0
22799	0	0	0	0	0	12.0247	42.1982	0	0	0	0	0	0	0	0	45.5763	0	0	0	0	118.551	0	0	251.539	0	0	44.5194	0	96.3254	206.644	0	0	0	0	0	0	0	0	0	0	0	0
22806	0	28.1626	0	0	0	0	0	0	0	0	0	0	133.453	0	0	0	0	0	0	0	0	0	0	31.4898	0	0	0	0	0	466.784	0	0	0	0	0	82.2518	0	143.903	0	0	0	0
22835	0	32.0094	17.4895	0	0	27.1584	25.9824	0	0	0	0	16.211	0	30.3399	0	0	0	0	0	0	0	0	0	0	0	0	70.2977	0	0	0	0	0	41.6314	10.0954	134.762	0	0	55.6387	14.0225	0	0	0
22880	0	30.122	111.158	0	0	0	0	0	44.8301	0	74.4408	0	0	0	48.5983	0	0	143.289	0	0	0	0	0	382.721	0	0	28.9545	0	0	183.682	0	0	0	0	0	0	53.3414	0	0	0	16.4098	0
22884	0	0	0	0	0	0	0	0	0	0	0	0	0	0	0	0	0	0	0	0	0	0	0	0	0	0	0	0	0	0	0	0	0	0	0	0	0	0	0	0	0	0
22885	0	0	0	0	0	0	0	0	0	4.0426	0	0	0	0	0	0	0	0	0	0	0	0	0	0	0	0	0	0	0	0	0	0	0	0	0	0	0	0	0	0	0	0
22910	0	0	0	0	0	0	0	0	0	0	0	0	0	0	0	0	0	0	0	0	0	0	0	0	0	0	0	0	0	0	0	0	0	0	0	0	0	0	0	0	0	0
22912	0	0	0	0	0	0	0	0	0	0	0	0	0	0	0	0	0	0	0	0	0	0	0	0	0	0	0	0	0	0	0	0	0	0	0	0	0	0	0	0	0	0
22939	0	0	0	0	0	0	0	0	0	0	0	0	0	0	0	0	0	0	0	0	0	0	0	0	0	0	0	0	0	0	0	0	0	0	0	0	0	0	0	0	0	0
22942	0	0	0	0	0	0	0	0	0	0	0	0	0	0	0	0	0	0	0	0	0	0	0	0	0	0	0	0	0	0	0	0	0	0	0	0	0	0	0	0	0	0
22947	0	111.795	0	0	0	0	0	0	0	0	0	0	53.1494	0	0	351.728	0	0	0	0	0	0	0	23.8785	0	188.818	0	0	0	374.161	0	0	0	0	0	805.172	0	162.79	0	0	0	0
23002	0	0	0	6.173	10.8065	12.2922	13.4077	0	0	20.5503	0	0	0	0	0	33.7145	0	0	0	0	170.84	0	0	0	0	0	0	15.7809	0	0	0	0	0	10.7878	0	0	0	0	15.8358	22.8507	0	0
23007	0	0	0	0	0	0	0	0	0	0	0	0	0	0	0	0	0	0	0	0	0	0	0	0	0	0	0	0	0	0	0	0	0	0	0	0	0	0	0	0	0	0
23033	0	0	0	0	0	0	0	0	0	0	0	0	0	0	0	0	0	0	0	0	0	0	0	0	0	0	0	0	0	0	0	0	0	0	0	0	0	0	0	0	0	0
23224	0	39.1714	108.138	0	0	19.5453	54.4357	23.1654	155.307	47.159	158.986	0	76.7298	39.2586	41.3729	0	0	218.684	0	44.5863	93.3952	0	0	123.985	46.3075	91.6315	17.5425	19.2299	284.688	316.296	58.6699	198.391	58.4488	63.809	0	298.474	121.328	0	19.0468	0	0	55.5367
23244	0	0	1594.24	0	0	0	0	249.002	579.052	0	0	0	33.6788	0	0	0	0	0	0	0	0	0	0	0	0	0	0	0	1423.41	741.059	0	74.1826	0	0	541.372	0	0	0	227.183	0	21.9646	0
23270	0	0	0	0	0	0	0	0	0	0	0	0	0	0	0	0	0	0	0	0	0	0	0	0	0	0	0	0	0	0	0	0	0	0	0	0	0	0	0	0	0	0
23356	0	0	0	0	0	0	0	0	0	0	0	0	0	0	0	0	0	0	0	0	0	0	0	0	0	0	0	0	0	0	0	0	0	0	0	0	0	0	0	0	0	0
23360	243.487	249.065	0	673.628	479.109	620.549	1007.54	0	741.095	665.722	763.165	486.021	965.065	434.215	834.653	1281.64	566.559	593.366	1201.77	773.26	0	265.103	273.606	970.167	315.018	1118.03	0	916.042	0	0	700.207	151.335	1129.23	459.66	342.372	119.066	848.724	528.318	0	560.997	488.823	803.089
23372	0	0	0	16.6897	0	0	0	0	0	0	0	7.7442	490.893	0	0	0	0	0	0	0	0	230.07	0	0	0	0	0	0	0	0	0	0	0	0	169.988	0	0	0	0	0	0	0
23409	0	0	375.738	4.7863	0	86.052	159.25	275.569	58.7047	0	0	71.9635	144.231	91.2771	0	217.083	0	188.355	450.725	76.5564	137.395	154.29	0	1594.16	0	83.1766	323.017	30.404	346.407	1625.45	421.103	0	261.194	25.2101	903.287	0	0	270.666	60.4063	0	0	83.9597
23423	0	32.3253	0	10.1333	0	9.601	0	15.3598	36.5443	37.414	0	23.6391	28.5546	48.679	38.0882	0	0	0	14.025	0	0	0	42.6686	0	0	81.8473	23.0948	40.8751	0	0	0	0	0	35.937	0	0	56.9005	0	11.3961	0	0	0
23441	0	39.6208	20.0853	0	0	0	0	0	0	0	19.5971	0	422.556	0	12.0278	0	0	0	32.016	28.2272	0	12.3962	0	0	0	0	0	0	48.5605	0	0	0	24.131	26.2375	7256.76	803.572	59.35	4393.82	52.9566	0	0	0
23467	0	0	0	0	0	0	0	0	0	0	0	51.9952	0	0	0	0	0	0	0	0	17.7857	51.4662	0	0	0	15.5551	0	0	0	0	0	0	0	0	0	0	0	0	0	0	0	0
23487	0	0	0	0	0	0	0	0	0	0	0	0	0	0	25.2055	81.4804	0	0	0	0	0	0	0	0	0	0	0	12.213	0	0	0	0	0	0	0	0	0	0	0	0	0	0
23509	0	0	0	0	0	0	0	0	0	0	0	0	0	0	0	0	0	0	0	0	0	0	0	0	0	0	0	0	0	0	0	0	0	0	0	0	0	0	0	0	0	0
23510	0	0	0	0	0	0	0	0	0	70.0095	0	0	0	0	0	0	0	0	0	0	0	5.8071	0	0	0	0	0	0	0	69.9428	0	0	0	0	0	0	0	0	0	0	0	0
23514	0	109.795	0	0	0	0	0	0	0	0	0	0	0	0	0	0	0	0	0	0	0	0	59.3481	18.2413	0	0	0	12.8112	0	0	0	0	20.6897	0	0	0	0	0	0	0	0	0
23515	0	0	0	0	12.5721	27.7528	0	0	0	0	42.2619	14.5383	34.9469	38.2179	0	128.97	0	0	241.759	0	0	0	9.6752	181.837	0	0	0	0	0	150.391	0	25.0342	0	0	0	0	0	50.7414	25.8754	62.7038	18.8723	0
23518	0	0	46.6142	0	0	0	16.7161	0	0	0	0	6.4121	0	0	0	0	0	0	0	0	16.1469	0	0	0	0	0	27.5918	0	0	0	0	0	0	0	48.0821	0	0	0	21.9381	0	0	0
23535	67.2157	121.204	0	0	0	77.7652	0	38.6298	267.958	0	112.968	72.1196	30.6931	131.517	0	0	0	0	0	0	0	0	129.376	0	68.5539	93.2281	26.8266	110.012	132.705	0	0	131.894	0	159.709	439.038	308.495	251.28	84.7277	106.402	35.6557	0	0
23557	121.714	134.145	58.2149	40.6723	0	58.0482	92.1139	133.844	217.721	46.5574	83.6917	43.4833	27.3327	138.666	64.1081	25.5516	80.3488	169.74	328.832	25.8588	128.332	22	46.8205	13.9133	0	106.831	68.9612	51.7309	195.633	137.458	125.167	135.939	75.0171	63.2506	165.267	53.5883	104.969	48.7008	56.1676	89.113	228.583	110.953
23576	0	0	0	0	0	0	0	0	0	0	0	0	0	0	0	0	0	0	0	0	0	0	0	0	0	0	0	0	0	0	0	0	0	0	0	0	0	0	0	0	0	0
23578	0	0	0	0	0	0	0	0	0	0	0	0	0	0	0	0	0	0	0	0	228.14	6.571	0	0	0	0	0	0	59.3354	0	0	0	0	13.5127	0	0	0	0	0	0	0	0
23588	0	0	0	0	0	0	0	0	0	0	0	0	248.127	0	0	3882.74	0	0	0	0	0	0	0	0	0	1501.2	0	0	0	2617.34	0	0	0	0	0	6755.51	0	397.406	0	0	0	0
23628	0	0	0	0	0	0	14.6432	0	52.2076	0	0	21.0351	0	8.8329	0	0	0	0	45.4159	0	61.594	0	0	13.9472	24.5262	0	0	0	57.1868	0	0	0	0	16.7025	112.22	0	66.635	0	41.3869	0	0	0
23638	0	0	0	0	0	0	0	0	0	22.8614	0	0	0	0	0	0	0	0	0	0	0	0	0	61.5754	0	0	0	0	0	0	0	0	0	0	0	0	0	0	0	0	0	0
23651	0	0	0	0	0	0	0	0	0	0	0	0	0	0	0	0	0	0	0	0	0	0	0	0	0	0	0	0	0	0	0	0	0	0	0	0	0	0	0	0	0	0
23659	84.4252	50.5962	68.6096	109.291	140.392	281.814	170.983	97.9424	272.215	117.389	106.396	69.3764	156.37	227.55	132.467	129.586	89.7673	249.985	91.2342	170.844	181.514	35.3504	0	94.4423	0	223.524	89.0562	80.6168	58.1314	0	105.569	157.499	0	196.603	72.9339	260.683	0	73.3007	116.501	44.7271	99.7142	90.7638
23685	88.3225	0	0	0	0	0	0	11.3314	0	0	0	0	0	0	0	0	0	0	0	0	0	0	0	0	101.97	102.547	0	0	32.0844	0	0	0	0	0	0	35.2484	0	162.79	0	0	0	0
23696	38.9535	0	0	0	0	40.6295	47.0445	0	0	85.27	0	15.417	0	0	45.5075	0	0	0	0	0	0	0	0	0	0	0	0	0	0	0	0	0	0	0	0	0	0	0	0	0	0	0
23697	69.3066	44.7926	919.316	0	0	325.049	258.144	416.185	530.969	179.163	186.749	76.432	117.152	171.878	554.939	0	84.6011	434.408	171.648	540.484	518.881	91.6673	155.448	540.32	124.592	272.452	572.176	72.0242	1099.27	575.591	562.042	0	536.078	168.19	0	335.98	0	0	0	100.725	90.9483	262.789
23704	72.6842	0	0	7.3232	0	0	36.7472	0	0	0	0	15.0708	0	26.3351	0	0	0	35.1842	0	0	0	37.8165	77.0594	0	0	0	45.7615	0	30.825	0	0	0	0	0	0	0	0	0	0	0	0	14.2144
23705	0	45.7042	0	0	0	0	0	0	0	0	0	17.6296	290.336	83.2837	0	45.6188	0	0	0	0	0	110.129	0	896.042	0	0	0	0	0	1678.96	0	0	0	0	1471.84	0	57.2743	0	17.9004	0	0	0
23720	0	0	0	0	0	0	0	0	0	8.0356	0	0	0	0	0	0	0	0	55.3886	0	0	0	0	0	0	0	0	0	0	0	0	0	0	0	0	0	0	0	0	0	0	0
23724	167.381	762.956	0	85.567	222.418	434.858	419.442	541.346	1224.39	226.056	191.654	316.949	659.512	1264.89	314.983	136.389	181.259	414.226	412.775	333.42	198.629	127.521	302.023	422.914	326.863	357.064	410.982	341.065	475.847	1321.67	154.411	884.858	323.547	447.763	1738.49	985.557	851.668	644.651	966.551	280.039	266.711	176.816
23779	0	10.544	0	5.6889	0	0	0	21.1633	20.502	0	0	0	0	0	0	0	0	0	0	0	0	0	0	0	0	0	0	41.9542	0	0	0	0	0	32.7146	23.8904	0	0	0	0	0	0	0
23798	0	0	20.3604	0	0	14.9075	0	39.6771	0	0	0	0	0	0	27.2677	0	0	0	120.678	0	48.2157	0	0	127.615	0	0	0	0	46.0545	81.3993	51.792	0	24.9567	0	0	0	0	0	0	0	0	0
23855	0	0	0	0	0	0	0	0	0	0	0	0	0	0	0	0	0	0	0	0	14.1694	0	0	34.495	0	0	0	0	0	30.4179	0	0	8.0525	0	0	0	0	0	0	0	0	15.8268
23868	0	0	0	0	0	0	0	0	0	0	0	0	121.988	0	0	24.2337	0	0	0	0	0	0	0	0	0	0	0	0	0	0	0	0	0	0	3725.86	76.1722	0	4147.73	0	0	0	0
23870	706.167	109.31	0	0	0	33.728	0	0	0	12.8412	309.829	0	437.501	13.063	0	41.4523	0	271.933	251.228	0	13.0539	0	168.933	0	775.795	896.817	0	28.816	1181.78	154.866	0	0	501.013	32.8202	0	0	2417.37	0	0	0	0	0
23915	0	0	0	0	0	16.1128	0	0	0	29.9745	0	0	0	0	0	0	0	0	0	0	0	0	13.5637	0	0	0	35.5743	80.8967	0	19.01	0	0	23.6062	0	36.2733	0	0	0	0	0	0	0
23922	0	0	0	0	0	0	0	0	0	0	0	0	159.079	74.9658	0	0	0	0	0	0	0	0	0	54.3576	0	0	0	0	0	0	0	0	0	28.8629	0	0	0	0	0	0	0	0
23931	0	0	0	0	0	0	0	0	0	0	0	14.258	461.042	0	0	0	0	0	0	0	0	0	0	0	0	0	0	0	0	0	0	0	0	0	0	0	0	0	0	0	0	53.5698
23944	0	0	0	0	0	0	0	0	0	0	0	0	0	0	0	0	0	0	0	0	0	0	0	0	0	0	0	0	0	0	0	0	0	0	0	0	0	0	0	0	0	0
23968	22.7868	115.075	119.853	0	0	34.7401	95.5115	11.4621	0	0	0	4.1788	0	0	76.382	0	0	39.1963	0	0	0	32.9093	0	0	0	75.7322	0	0	0	218.77	0	0	166.587	0	0	0	174.353	0	0	0	0	97.2592
24016	0	0	0	0	0	0	0	0	0	0	0	7.5109	0	0	0	0	0	0	0	0	0	0	0	0	0	0	0	0	0	0	0	0	0	0	0	0	0	0	0	0	0	0
24056	0	0	0	0	0	0	0	0	0	0	0	0	0	0	0	0	0	0	0	0	0	0	0	0	0	0	0	0	0	0	0	0	0	0	0	0	0	0	0	0	0	0
24065	0	13.022	0	61.7745	0	0	0	25.0449	0	23.8299	0	55.9294	0	0	0	0	0	0	0	0	0	0	7.2589	0	0	0	0	0	0	0	0	0	89.6486	19.005	0	0	38.1503	0	0	0	0	0
24075	0	70.1074	0	0	0	0	0	0	0	0	0	0	561.715	0	0	0	0	0	0	23.5214	0	0	0	522.363	0	0	0	0	0	163.381	0	0	0	0	3304.79	129.979	0	5120.3	792.549	0	0	0
24107	0	0	0	0	0	0	0	0	0	0	0	0	0	0	0	0	0	0	0	0	0	0	0	0	0	0	0	0	0	0	0	0	19.0146	0	0	0	0	0	0	0	0	0
24113	52.8415	0	97.255	100.25	103.784	88.7845	68.2654	29.8332	90.7853	113.043	42.5969	128.657	100.725	65.7815	211.122	136.304	160.792	209.13	64.6931	158.31	422.609	114.338	0	26.1036	0	124.858	67.263	446.355	0	0	0	102.827	21.0508	99.5916	0	90.2177	0	0	43.5291	59.2269	170.089	107.694
24117	1025.63	1740.44	1159.01	1672.36	1096.93	1226.31	1503.12	975.214	2155.13	872.924	1314.81	800.432	1521.29	1150.05	1433.8	1905.02	677.875	1883.93	1071.09	1181.61	1396.44	1172.8	1283.68	670.933	1273.12	1500.14	958.211	1761.61	1559.34	703.826	1130.42	1469.79	1766.51	1813.28	2237.91	924.878	1077.37	956.786	1535.66	1277.99	1196.4	876.385
24130	0	0	0	42.0031	0	0	0	0	0	0	0	0	13.3263	0	0	0	0	0	0	0	0	0	0	0	0	0	0	0	0	0	0	0	0	0	0	0	0	0	0	0	0	0
24168	0	0	0	70.9333	0	0	0	0	0	0	0	0	0	0	0	0	0	0	0	0	0	0	0	0	0	0	0	0	0	0	0	0	60.8027	0	0	0	0	0	0	0	0	0
24175	0	0	0	7.4446	0	0	0	0	0	0	0	0	0	0	0	0	0	0	0	0	0	25.7784	0	0	0	0	0	0	0	0	0	0	0	0	0	0	0	0	0	0	0	0
24278	0	0	0	0	0	0	0	0	0	0	0	0	0	0	0	0	0	0	0	0	0	0	0	0	0	0	0	0	0	0	0	0	0	0	0	0	0	0	0	0	0	0
24281	0	0	107.583	0	0	0	0	0	0	0	0	0	0	0	0	0	666.167	44.311	0	0	0	0	0	0	0	0	0	0	0	0	0	0	0	0	0	0	0	0	0	0	0	0
24291	7642.29	10510.6	4902.08	2334.64	5808.97	5903.02	10372.9	12142.7	41497.9	5546.42	8917.8	7128.98	16531.9	26299.5	7583.39	4813.42	3139.45	6442.45	9088.78	5140.08	3594.92	2714.41	10978.8	11235.3	11046.4	7901.44	8450.44	11452.3	12703.6	23748.3	7543.37	16188.1	7240.37	9519.58	68553.9	15581.7	32778.5	20696.1	18559.9	7338.38	6477.46	4411.46
24308	612.378	486.33	554.559	81.939	0	273.572	649.102	601.39	1049.08	0	345.799	379.458	0	1583.05	1102.98	0	0	0	0	0	69.4614	0	549.197	0	157.155	0	338.696	401.131	823.322	0	780.737	1110.8	448.964	864.431	450.675	0	732.238	0	144.861	0	0	0
24330	0	0	0	0	0	0	0	0	0	0	0	0	0	0	0	337.464	0	0	0	0	0	0	0	289.67	0	0	0	0	0	0	0	0	0	0	70.8821	0	0	0	0	0	0	0
24364	0	0	0	0	113.377	0	0	0	0	186.14	0	0	402.785	0	0	0	82.5788	382.264	269.744	129.074	329.396	95.7495	0	539.248	876.751	370.708	0	0	0	518.978	0	0	0	0	1100.06	567.157	1448.87	0	543.437	95.1043	130.774	105.253
24386	0	0	0	0	0	0	0	0	0	0	0	0	0	0	0	0	0	0	0	0	0	0	0	0	0	0	0	0	0	0	0	0	0	0	0	0	0	0	0	0	0	0
24390	0	0	0	0	0	0	0	0	0	0	0	0	0	0	0	5782.26	0	0	0	0	0	0	0	568.051	0	0	0	0	0	721.292	0	0	0	0	0	198.826	0	0	0	0	0	0
24393	0	78.3685	0	0	0	0	0	0	0	0	0	0	0	0	0	0	0	0	45.4016	0	0	40.7768	0	0	0	0	0	25.6346	0	58.9135	0	0	0	5.3421	515.258	0	0	0	36.6138	18.0583	0	0
24442	0	0	0	0	0	0	0	0	0	0	0	0	0	0	0	0	0	0	0	0	0	0	0	0	0	0	0	0	0	0	0	0	0	0	0	0	0	0	0	0	0	0
24449	943.28	428.274	436.755	187.394	379.93	321.742	346.837	945.45	1330.92	330.985	533.601	213.102	514.064	1086.2	605.74	0	534.316	1089.78	686.75	624.775	517.756	248.437	1118.97	0	911.186	680.946	658.37	447.922	1133.44	897.916	439.347	435.281	431.745	692.471	297.475	966.829	1470.31	0	314.14	393.269	612.14	581.102
24491	0	0	106.771	0	0	0	0	0	0	0	0	0	0	0	0	0	0	0	0	0	0	0	0	0	0	0	0	0	0	0	0	0	0	0	0	0	0	0	0	0	0	0
24494	0	0	0	0	0	0	0	0	0	0	0	0	0	0	0	0	0	0	0	0	30.5341	34.9538	0	29.1902	0	0	0	0	0	0	0	0	0	0	0	0	0	0	0	0	0	0
24497	0	0	0	0	0	0	25.5321	0	0	0	0	0	0	0	0	0	0	0	0	0	13.0563	0	0	0	0	0	0	35.5984	0	0	0	0	0	13.0599	0	0	0	0	0	0	0	0
24502	0	205.274	7067.41	227.197	320.19	2192.19	219.185	3285.05	4421.26	1747.4	195.221	981.894	3643.66	1729.95	3047.02	0	341.052	8623.57	10005.2	2188.77	5808.09	3031.65	599.542	20295.8	971.012	1923.97	4790.08	1176.87	6969.87	17783.1	5363.43	1089.13	3677.49	645.641	9455.64	0	0	3364.57	1452.1	1753.33	1558.72	5493.4
24510	0	0	0	0	0	0	3082.24	0	0	0	1446.56	0	0	0	0	2441.99	0	0	0	0	0	0	0	0	0	0	0	0	0	0	0	0	0	0	0	0	1634.72	0	0	0	0	0
24518	383.945	96.8602	58.6896	63.1484	27.908	12.7528	129.529	156.73	719.286	32.4543	30.879	30.7399	136.623	270.712	58.031	0	27.6507	181.122	0	77.7238	67.8249	0	58.5508	0	63.7661	76.5342	57.0268	37.155	451.949	0	61.3581	282.722	58.9554	302.284	93.1798	177.977	489.853	0	141.823	120.781	23.9663	100.93
24577	0	0	0	0	0	0	0	0	0	0	0	0	0	0	0	0	0	0	0	0	0	12.6569	0	0	0	0	0	0	0	0	0	0	0	0	0	0	0	0	0	0	0	0
24583	0	0	0	29.7147	51.798	0	0	0	615.839	0	0	0	0	0	0	0	48.4542	0	0	266.594	336.541	232.541	47.2493	0	196.93	0	0	0	763.528	0	0	304.367	0	60.9643	0	0	0	0	0	61.6974	148.205	0
24616	0	0	0	0	0	0	0	0	0	0	0	0	0	0	0	0	0	0	0	0	0	0	0	0	0	0	0	0	0	0	0	0	0	0	0	0	0	0	0	0	0	0
24660	0	0	0	0	0	0	0	0	0	0	85.1777	0	0	0	0	0	0	0	0	0	0	0	0	0	0	0	26.0648	0	157.597	0	0	0	0	0	40.8504	0	0	0	47.48	0	0	0
24723	161.293	158.098	0	543.106	555.757	337.151	584.676	641.28	206.57	156.683	195.458	380.047	0	511.084	112.025	113.686	461.152	258.392	452.205	527.063	267.385	697.816	28.2097	265.927	0	130.494	119.173	329.021	0	0	202.713	96.7267	81.0838	838.384	0	224.003	0	0	191.953	325.16	650.926	369.253
24788	0	0	0	0	0	0	0	0	0	0	0	0	22.3987	0	0	48.9138	0	0	0	0	0	0	0	0	0	0	0	0	0	208.469	0	0	0	0	0	0	0	0	0	0	0	0
24841	0	0	0	0	0	0	30.3218	0	0	0	0	0	0	0	0	0	0	0	0	0	0	0	0	0	0	0	0	0	0	0	0	0	41.7126	30.0669	0	0	0	0	0	0	0	0
24862	0	0	0	0	0	0	0	0	0	0	0	0	146.773	0	0	0	0	0	0	28.4265	0	0	0	476.519	0	194.977	0	0	0	818.061	0	0	0	0	0	501.696	0	0	141.874	0	0	0
24887	0	0	0	0	0	120.686	0	0	0	0	0	0	0	0	0	0	0	0	0	0	0	0	0	0	62.9162	0	0	0	0	0	0	0	0	0	0	0	439.841	0	0	0	0	0
24897	0	17.0203	0	15.9549	0	8.5872	28.2402	0	0	0	101.46	0	37.0103	0	0	0	0	0	0	0	0	0	0	0	0	0	0	16.554	0	49.0007	0	17.7888	0	0	0	0	0	53.1447	0	0	0	0
24899	0	0	0	0	0	0	0	0	0	18.9986	0	15.1122	88.2865	0	0	0	32.5332	0	60.5618	0	135.922	0	0	285.884	0	0	0	49.4975	0	118.303	0	0	0	0	0	68.56	0	49.4263	0	0	0	13.8656
24900	0	0	0	0	0	0	0	0	0	0	0	0	0	0	0	0	0	0	0	0	0	0	0	0	0	0	0	0	0	0	0	0	0	0	0	0	0	0	0	0	0	0
24903	0	0	0	0	0	0	0	0	0	0	0	0	0	0	0	0	0	0	0	0	0	0	0	0	0	0	0	0	0	0	0	0	0	0	0	0	0	0	0	0	0	0
24920	0	0	0	0	0	0	0	0	0	0	0	0	0	0	0	0	0	0	0	0	0	0	0	0	0	0	0	0	0	0	0	33.0874	0	0	0	0	0	0	0	0	0	0
24940	0	0	0	0	0	0	0	0	0	0	0	0	0	0	0	0	0	0	0	0	0	0	0	0	0	0	0	0	0	0	0	0	0	0	0	0	0	0	23.5459	0	0	0
24943	0	0	0	0	0	0	0	0	0	0	0	0	0	0	0	0	0	0	0	0	0	51.8742	0	0	0	0	0	0	0	0	0	0	0	0	0	0	0	0	0	0	0	0
24944	0	0	0	0	0	0	0	0	0	0	0	0	0	0	0	0	0	0	0	0	0	0	0	0	0	0	0	0	0	0	0	0	0	0	0	0	0	0	0	0	0	0
24952	0	0	0	0	0	0	0	39.9264	0	0	0	34.2809	0	0	0	0	0	0	0	0	0	0	0	0	0	0	0	0	0	0	0	0	18.4198	30.6923	0	0	0	0	0	0	0	0
24958	49.6376	304.507	468.705	129.661	0	0	168.425	139.388	714.24	287.239	249.276	0	377.366	33.5989	222.917	211.534	260.97	495.468	137.642	116.784	540.731	686.12	300.388	1507.97	18.9646	219.749	344.696	491.111	463.034	324.694	103.11	0	399.874	0	2985.68	72.0461	0	405.658	291.7	205.752	0	373.53
24990	995.921	2942.14	1653.66	251.95	696.046	2999.08	1235.23	1234.59	3607.53	0	1918.66	719.016	1490.04	638.873	1281.19	2227.88	1498.68	4020.27	2198.35	1242.29	2010.88	956.586	737.012	2722.29	718.22	829.55	2194.02	1104.31	2559.39	4924.28	1112.18	2786.21	1218.42	849.037	2789.75	3289.3	724.125	2490.23	1230.31	2071.19	2645.64	1000.48
24994	0	0	0	0	0	0	0	0	0	0	0	0	0	0	0	0	0	0	0	0	0	0	0	0	0	0	0	0	0	0	0	0	0	0	0	0	0	0	0	0	0	0
25002	0	0	0	119.566	158.896	144.297	19.1676	26.3918	0	0	11.444	0	0	95.8075	19.1385	0	92.2474	0	94.8411	313.401	0	89.4664	90.3094	0	0	0	18.341	12.2952	48.3563	0	0	260.318	0	230.022	0	0	0	0	0	0	186.674	148.662
25003	0	0	0	0	0	0	0	0	0	0	0	0	64.3027	189.638	227.397	0	0	0	0	0	27.839	0	0	0	0	0	0	0	126.036	0	25.57	74.0368	0	179.855	0	0	0	128.871	20.1248	0	0	0
25020	0	61.2531	143.55	79.6001	34.1222	80.0503	175.701	59.8815	0	0	0	335.403	0	317.741	733.444	0	0	152.494	0	0	0	0	827.212	0	0	0	0	0	0	0	0	0	418.536	130.225	253.037	0	107.177	216.886	60.2556	397.95	0	0
25044	0	0	208.686	121.316	0	0	0	0	0	0	0	0	0	0	0	0	0	0	0	0	0	0	0	0	0	0	0	0	0	0	0	0	0	0	0	0	0	0	0	0	0	0
25053	0	0	0	58.5267	62.351	169.038	68.3524	274.654	175.912	0	0	137.729	0	109.394	0	103.333	115.698	0	0	110.111	0	24.6519	0	41.1769	0	0	19.9745	0	0	0	52.9032	0	0	294.694	188.985	196.855	0	129.846	277.974	166.416	130.791	143.133
25087	0	0	0	0	0	0	0	0	0	0	0	0	0	0	0	0	0	0	0	0	0	0	0	0	0	0	0	0	0	0	0	0	0	0	0	0	0	0	0	0	0	0
25099	0	18.8898	0	6.8264	0	0	0	0	0	24.8424	0	0	0	37.1664	125.967	0	0	0	0	0	0	16.3719	20.2571	0	44.1767	0	0	0	135.092	0	35.5697	0	0	35.3603	0	0	0	0	0	0	0	0
25101	0	33.8147	0	0	17.2406	26.3131	35.1942	0	0	36.5776	0	7.8138	0	166.095	90.9324	0	0	0	0	0	0	28.0496	0	0	0	0	12.6839	0	0	344.704	0	201.968	0	0	0	88.1967	469.515	140.82	59.0726	0	31.2641	112.852
25127	0	0	0	0	0	0	0	0	0	0	0	0	0	0	0	0	0	0	0	0	0	0	0	0	0	0	0	0	0	0	0	0	0	0	0	0	0	0	0	0	0	0
25140	0	0	0	0	0	0	0	0	0	0	0	0	0	0	0	0	0	0	0	0	0	0	0	0	0	0	0	0	0	0	0	0	0	0	0	0	0	0	0	0	0	0
25209	0	0	0	0	0	0	0	0	0	0	0	0	0	0	0	0	0	0	0	0	0	0	0	0	0	0	0	0	0	0	0	0	0	0	0	0	0	0	0	0	0	0
25210	0	0	0	6.0148	0	14.3081	0	12.5456	10.8205	0	0	38.3712	0	0	0	0	0	0	0	18.0623	13.8402	0	0	0	0	0	0	8.9582	0	0	0	0	0	57.8638	0	0	0	0	26.1494	0	0	0
25213	0	0	0	0	0	0	0	0	0	0	0	0	0	0	0	0	0	0	0	0	22.2736	0	0	0	0	0	0	0	0	0	0	0	0	0	0	0	0	0	0	0	0	0
25219	0	0	0	0	0	0	27.6355	0	0	55.7523	0	0	1479.81	272.305	0	0	0	0	0	49.6649	0	0	0	81.6958	0	0	0	0	0	0	0	184.17	44.3842	0	1444.87	0	0	0	0	160.191	0	0
25225	686.121	0	0	0	0	0	0	0	0	0	78.3007	0	799.311	0	0	0	0	0	179.357	0	0	0	54.8479	0	0	446.147	0	0	144.569	0	0	0	140.759	0	0	0	3069.8	0	0	0	0	0
25242	0	0	0	0	0	0	0	0	0	0	0	0	0	0	0	0	0	0	0	0	0	0	0	0	0	0	0	0	0	0	0	0	0	11.9188	0	0	0	0	0	0	0	0
25264	0	0	0	0	0	0	0	0	0	0	0	0	0	0	0	0	0	0	0	0	0	0	0	0	0	0	0	0	0	0	0	0	0	0	0	0	0	0	0	0	0	0
25294	0	0	414.859	0	0	41.2783	55.5298	0	56.5771	91.0972	0	0	0	0	0	0	0	0	0	0	326.327	0	0	0	0	0	325.974	0	398.134	0	101.175	0	281.153	0	0	0	0	0	0	0	0	0
25295	0	0	0	27.4397	0	0	0	0	0	0	96.5527	59.4289	89.6583	0	190.572	0	0	392.893	141.615	92.8534	0	0	0	87.0006	29.6927	113.364	0	0	0	0	0	0	0	35.5471	50.2057	0	155.522	0	36.7051	0	0	0
25301	0	0	0	0	0	0	0	0	0	0	0	0	0	0	0	0	0	0	0	0	0	0	0	0	0	0	0	0	0	0	0	0	0	0	0	0	0	0	0	0	0	0
25348	0	0	0	4.2974	0	0	0	0	0	0	0	0	0	0	0	0	0	0	0	7.8482	0	0	0	0	0	25.6103	0	0	0	0	0	0	0	0	0	0	0	0	0	0	0	15.032
25353	0	0	0	0	0	0	0	0	0	0	0	14.4856	0	0	0	0	0	0	0	0	0	0	0	0	0	0	0	0	0	0	0	0	0	11.405	0	0	0	0	0	0	0	0
25356	0	0	0	0	0	0	0	0	0	0	0	0	0	0	0	0	0	0	0	0	0	0	0	0	0	0	40.7369	0	0	0	0	0	0	0	0	0	0	0	0	0	0	0
25363	0	0	889.34	0	0	496.169	615.953	838.393	959.934	227.657	402.432	217.836	415.212	437.338	0	480.549	55.0176	0	1862.84	0	1614.34	0	88.5954	0	243.233	410.712	897.012	86.2363	2615.78	3050.69	872.724	278.544	0	181.149	1912.74	298.643	412.31	641.296	148.264	358.403	0	0
25411	0	0	0	0	0	0	0	0	0	0	0	0	0	0	0	0	0	0	0	0	58.2098	58.4792	0	0	0	0	0	0	0	48.5056	0	0	0	0	0	0	0	0	0	0	0	0
25421	0	0	0	0	0	0	0	0	0	0	0	0	0	0	0	0	0	0	0	0	29.0066	8.6223	0	0	0	0	0	0	0	0	0	0	0	0	0	0	0	224.006	0	0	0	0
25425	0	0	0	0	0	0	0	0	92.5018	29.8717	0	0	0	32.6386	32.3753	0	0	36.2344	112.387	23.3143	23.022	24.3051	0	0	0	0	8.2777	0	23.4006	0	0	0	0	0	101.358	0	0	0	0	0	0	66.7149
25429	0	0	1228.36	11.0647	0	287.471	629.282	1040.73	0	118.649	0	377.763	681.755	591.849	371.282	805.025	0	674.069	1452.43	324.148	645.169	428.691	0	5750.11	0	299.619	1090.14	0	1281.89	5855.84	1453.43	0	969.136	96.0119	3913.21	91.3797	87.7887	1220.85	0	0	83.1438	849.191
25444	0	0	0	0	0	0	0	0	0	0	0	0	1341.51	0	0	0	0	0	0	0	0	0	0	0	0	0	0	0	0	0	0	110.519	0	0	531.415	0	0	0	0	0	0	0
25511	0	0	0	0	0	0	0	0	0	0	0	0	0	0	0	0	0	0	0	0	12.6537	0	0	0	0	0	0	0	0	0	0	0	0	0	0	0	0	0	0	0	0	280.742
25550	0	0	0	0	14.719	0	0	0	47.3347	0	0	0	0	6.9821	0	0	0	0	0	25.5145	0	0	0	0	38.1604	0	0	39.3063	0	0	0	0	0	0	0	66.5391	345.33	0	82.5271	48.0465	18.1697	13.1966
25590	0	0	51.9594	0	0	6.4292	21.0665	40.0027	108.331	0	0	6.2804	0	0	0	0	0	42.6652	0	18.8725	59.6165	34.947	0	0	0	0	59.6422	0	0	0	71.0815	0	0	52.6476	0	0	0	0	0	103.729	0	0
25605	0	19.3931	0	35.3061	221.314	78.6882	19.6918	0	0	0	0	59.2634	1240.03	142.797	0	0	128.514	0	0	190.671	0	117.765	0	3078.03	0	2264.19	63.0263	0	0	10908.4	0	0	0	117.324	2529.82	17435.1	0	1828.12	188.171	48.9333	87.8207	146.392
25639	20.0903	0	0	0	0	41.2882	0	0	0	0	0	22.8357	91.3587	0	58.7544	0	122.074	0	170.247	0	0	34.5526	0	0	0	0	0	18.6632	75.7478	0	0	0	0	72.2292	0	0	0	0	39.3452	107.597	0	84.2913
25731	22.5393	0	0	0	0	0	0	0	0	0	0	0	0	0	0	1443.41	138.629	0	0	0	0	10.1568	35.214	219.961	107.6	14.1307	0	49.8105	0	0	0	0	0	0	259.437	155.78	51.1392	0	0	0	0	0
25777	0	0	0	13.6032	0	0	0	0	0	0	0	0	307.703	0	0	0	0	0	0	0	0	17.8135	0	0	0	0	0	0	182.723	463.628	0	0	99.1076	0	0	0	177.929	0	0	0	0	0
25866	0	193.772	0	100.445	42.692	0	52.5781	0	146.366	193.915	89.4497	109.795	154.266	0	78.6163	0	0	51.3601	0	77.1854	194.078	56.582	0	136.182	0	113.789	40.6129	0	0	158.012	0	69.7248	79.0672	77.415	197.824	0	322.676	128.917	74.8947	0	0	0
25893	2819.91	964.704	0	0	0	30.2839	52.8217	0	0	73.8063	1547.73	27.0954	1508.96	0	59.8487	0	0	793.447	0	30.3316	0	0	678.225	0	2808.8	3506.24	0	324.884	156.333	0	0	149.841	1481.32	25.3421	346.935	0	8238.67	0	0	0	0	60.2996
25932	287.431	137.136	133.997	5.756	65.3729	87.5412	34.9745	163.806	64.5521	151.407	200.046	70.5655	22.5774	0	17.341	0	182.648	195.793	37.0671	218.319	182.298	96.6085	53.7758	0	50.5569	98.3362	66.8699	103.13	93.0578	0	65.0483	395.756	44.0987	97.2627	82.3322	0	438.162	0	105.456	141.372	86.7948	402.925
26006	0	0	0	0	0	0	0	0	0	0	0	0	0	0	0	0	0	0	0	0	0	0	0	0	0	0	0	0	0	0	0	0	0	0	84.3697	0	0	0	0	0	0	0
26034	0	0	0	0	0	0	0	0	0	0	0	0	0	0	0	0	0	0	0	0	0	0	0	0	0	0	0	0	0	0	0	34.5936	0	0	0	0	0	0	0	0	0	0
26071	0	0	31.3283	144.736	4.2737	110.816	20.0833	44.4814	37.0677	74.8352	0	119.048	0	0	0	0	16.112	0	80.3778	40.072	173.556	60.4126	0	0	0	26.6868	113.101	0	31.1079	0	142.812	0	95.5543	0	0	0	0	0	0	0	37.1316	0
26092	152.175	16.707	25.8111	0	0	16.296	193.956	215.13	0	7.4652	283.129	10.3068	41.8463	0	16.6547	0	65.8282	0	110.195	282.221	350.819	0	19.5174	55.9925	0	129.545	201.268	0	425.012	0	50.7209	204.394	0	64.6415	0	0	69.8089	0	0	0	0	333.769
26098	0	0	0	0	0	0	0	0	0	0	0	0	0	0	0	0	0	0	0	0	0	0	0	0	0	0	0	0	0	0	0	0	0	0	0	0	0	0	0	0	0	0
26113	267.071	310.161	254.924	39.1802	108.855	217.272	110.668	178.883	513.158	223.779	220.005	172.812	385.972	155.876	223.14	0	183.822	473.743	335.155	0	246.203	0	308.037	299.384	272.319	239.511	218.724	131.671	416.033	287.228	152.341	183.9	271.747	263.774	720.988	412.809	442.508	348.41	261.745	237.625	0	667.669
26163	930.099	607.58	322.236	117.151	144.065	52.565	440.815	830.517	1744.02	241.967	166.767	304.563	212.811	854.87	666.238	0	0	226.838	142.937	51.8961	0	0	480.181	0	642.298	245.425	276.772	361.614	1026.84	467.23	437.499	1283.26	377.841	1283.85	909.715	366.361	2108.79	537.523	627.353	307.551	143.789	177.519
26178	0	59.4222	0	138.825	201.391	276.511	159.074	142.681	247.492	225.36	0	163.212	91.3529	272.41	114.067	643.978	177.766	180.629	134.617	397.591	43.0433	294.719	86.2079	71.5813	0	0	99.3816	52.8415	0	73.1467	114.046	57.9729	53.17	178.978	175.182	196.216	89.9162	0	137.585	116.546	386.29	155.432
26179	0	0	0	62.4343	0	0	0	0	0	0	0	0	0	0	0	0	0	0	0	0	0	0	0	0	0	0	0	0	29.2082	0	0	0	0	0	77.6546	0	0	0	0	0	0	0
26220	0	0	0	0	0	0	0	0	0	0	0	0	0	0	0	0	0	0	0	0	0	0	0	0	0	0	0	0	0	0	0	0	0	0	0	0	0	0	0	0	0	0
26256	0	0	0	0	0	0	0	0	0	0	0	0	0	0	0	0	0	0	0	0	0	0	0	0	0	0	0	0	0	0	0	0	0	0	0	0	0	0	0	0	0	0
26257	0	0	0	0	0	0	0	0	0	0	0	0	0	0	0	0	0	0	0	0	0	0	0	0	0	0	0	0	0	0	0	0	0	0	0	0	0	0	0	0	0	0
26261	0	0	0	0	0	0	0	0	0	0	0	0	0	0	0	0	0	0	0	0	0	0	0	0	0	0	0	0	0	0	0	0	0	0	0	0	0	0	0	0	0	0
26286	0	0	0	0	0	0	0	0	0	0	0	11.4546	0	0	0	0	0	0	0	0	0	0	0	0	0	0	0	0	0	0	0	0	0	28.7756	0	0	0	0	0	0	0	0
26289	0	0	0	0	0	0	0	0	0	0	0	0	0	0	0	0	0	0	0	0	13.7052	15.5627	0	0	0	0	0	0	0	0	27.436	0	0	0	0	0	0	0	0	0	0	0
26292	0	0	0	0	63.3224	33.1897	0	0	0	0	0	0	0	57.2061	0	0	0	0	0	40.9443	0	0	0	25.3709	0	0	0	0	0	0	0	0	0	0	0	0	0	0	48.8183	0	0	0
26296	0	0	0	0	0	0	0	0	0	0	0	0	90.6785	0	0	58.4584	0	0	26.6202	0	0	0	0	0	0	0	0	0	0	0	0	0	0	0	0	0	0	0	0	0	0	0
26301	0	0	0	0	0	0	0	32.6233	0	0	0	0	0	22.3653	0	0	0	0	0	0	0	0	37.5209	0	0	0	0	0	0	0	0	0	0	0	0	0	0	0	0	0	0	0
26304	32.1438	65.7316	0	7.2513	0	0	22.3128	0	0	0	44.7528	0	773.799	0	0	0	31.4942	0	0	0	0	0	0	0	0	0	0	0	0	357.267	0	0	0	0	0	118.157	0	0	0	0	0	0
26326	0	0	0	0	0	0	0	0	0	0	0	0	0	0	0	0	0	0	0	0	0	0	0	0	0	0	0	0	0	0	0	0	0	0	0	0	0	0	0	0	0	0
26331	0	0	0	0	0	5.9934	0	16.763	0	11.5334	0	20.4594	0	37.271	0	0	0	0	0	0	0	0	0	0	0	0	0	0	0	0	0	0	0	48.0852	0	0	0	0	39.3589	0	0	0
26346	0	0	0	0	0	0	0	0	0	0	0	0	0	0	0	0	0	0	0	0	0	0	0	0	0	0	0	0	0	0	0	0	0	0	0	0	0	0	0	0	0	0
26368	0	0	0	0	0	0	0	0	0	0	0	0	0	0	0	75.8684	0	0	0	0	0	0	0	0	0	0	0	0	0	57.1562	0	0	0	0	0	134.156	0	0	0	0	0	0
26369	0	0	0	0	0	0	0	0	0	0	0	0	0	0	0	28.1451	0	0	0	0	0	0	0	0	0	0	0	0	0	0	0	0	0	0	0	0	0	0	0	0	0	0
26387	0	0	0	0	0	0	0	0	0	0	0	0	0	0	0	0	0	0	0	0	0	0	0	0	0	0	0	0	0	0	0	0	0	0	0	0	0	0	0	0	0	0
26408	0	0	0	0	0	0	0	0	0	0	0	0	0	0	0	0	0	0	0	0	0	0	0	0	0	0	0	0	0	0	0	0	0	0	0	0	0	0	0	0	0	0
26412	0	0	0	0	0	0	0	0	0	0	0	0	0	0	0	0	0	508.609	294.762	72.6194	98.0465	72.8565	0	0	0	0	0	0	0	0	0	0	0	0	0	0	0	0	0	0	0	0
26431	0	0	0	0	0	0	0	0	0	0	0	0	0	0	0	0	0	0	0	0	0	0	0	0	0	0	0	0	0	0	23.1275	0	0	0	0	0	0	0	0	0	0	0
26442	0	0	0	0	0	0	0	0	0	0	0	0	0	0	0	0	0	0	0	0	0	0	0	0	0	0	0	0	0	0	0	0	0	0	102.062	0	0	0	0	0	0	0
26460	0	0	0	0	0	0	0	0	0	0	0	0	0	0	0	0	0	0	0	0	0	0	0	0	0	0	0	0	0	0	0	0	0	0	0	0	0	0	0	0	0	0
26488	0	0	0	0	32.4621	12.6918	0	50.91	0	0	0	97.072	0	182.884	0	0	0	0	0	0	0	7.5592	0	0	0	0	0	0	0	0	0	0	0	119.64	0	116.574	0	53.6435	307.81	0	0	0
26493	0	0	0	0	0	0	0	0	0	0	0	7.6351	0	0	0	56.5027	0	0	0	0	9.7668	24.4253	12.0872	56.5555	0	37.1301	9.2893	0	0	78.9332	0	0	0	0	63.3921	0	0	0	0	0	0	38.2633
26494	0	0	0	0	0	0	0	0	0	0	0	0	0	0	0	0	0	0	0	0	0	0	0	0	0	0	0	0	0	0	0	0	0	0	0	0	0	0	0	0	0	0
26496	0	0	0	0	0	0	0	0	0	0	0	0	0	0	0	0	0	0	208.076	0	0	0	0	297.546	0	0	0	0	0	125.575	48.4229	0	0	0	89.4204	0	0	0	0	0	0	0
26504	39.5065	44.315	171.35	0	34.0572	0	77.6012	0	142.357	23.7198	29.3797	33.3439	58.9019	0	0	35.4789	44.7172	194.779	145.229	0	269.384	75.964	42.5851	88.0114	0	67.2443	123.83	47.9059	261.502	135.167	0	0	0	21.8477	0	0	0	18.0248	0	30.805	46.1956	189.635
26607	0	0	0	0	0	0	0	0	0	0	0	0	0	0	0	0	0	0	0	0	0	0	0	0	0	0	0	0	0	0	0	0	0	0	0	0	0	0	0	0	0	0
26611	0	167.8	0	0	46.9567	33.1171	34.5873	0	0	0	44.4869	53.7882	112.069	0	0	0	0	0	0	0	0	29.3484	0	0	378.595	0	0	6.1494	47.5288	322.004	0	0	30.465	0	0	76.3911	0	0	0	42.7758	13.8973	0
26613	0	0	0	0	0	0	0	0	0	0	0	0	0	0	0	0	0	0	0	0	0	0	0	0	0	0	0	0	0	0	0	0	0	0	0	0	0	0	0	0	0	0
26630	673.895	741.064	2491.96	1509.94	306.613	281.713	1186.77	797.743	0	2220.42	1292.82	0	467.658	416.285	1163.57	739.042	623.305	471.558	294.769	388.446	0	713.428	1208	0	535.897	599.728	69.5622	773.788	76.1796	0	464.602	696.689	2720.94	937.279	574.403	946.57	872.522	2693.46	907.529	733.801	765.711	0
26654	91.6861	0	0	10.7516	0	11.1348	0	0	0	0	0	0	168.146	0	179.679	0	0	0	0	0	48.5993	0	0	0	0	0	0	0	0	258.722	118.398	0	0	0	0	240.575	242.506	0	0	0	0	42.5688
26670	0	206.1	0	0	0	221.963	0	425.305	1501.27	0	0	91.3316	788.826	90.3517	693.313	299.902	137.669	1734.91	537.232	201.297	0	146.617	0	3505.93	187.933	416.088	1992.04	111.579	2130.28	2670.95	835.884	274.083	0	0	1386.65	439.401	404.255	0	0	152.339	132.553	1251.14
26682	210.437	151.519	262.432	325.455	134.156	208.53	346.267	128.732	123.646	0	146.029	0	61.9453	87.4414	265.831	44.6622	255.905	489.414	15.3326	179.166	0	88.3172	103.9	0	163.681	119.49	138.733	238.795	235.797	0	50.146	154.52	93.0325	131.135	0	113.98	0	119.281	96.7095	359.019	194.599	113.132
26707	0	0	0	0	0	0	0	0	0	0	0	0	0	0	0	0	0	0	0	0	0	0	0	0	0	0	0	0	0	0	0	0	0	0	0	0	0	0	0	0	0	0
26823	0	0	0	0	0	0	0	0	0	0	0	0	0	0	0	0	0	0	0	0	0	0	0	0	0	42.0735	0	0	0	108.982	0	0	0	0	37.3781	0	0	0	0	0	0	0
26866	153.539	255.942	0	0	0	54.2805	0	0	0	0	0	96.2668	240.305	264.534	0	0	0	0	68.1275	0	0	0	0	0	0	0	0	0	0	0	0	0	0	0	0	542.636	0	0	74.1684	0	0	59.7049
26872	0	0	0	0	0	0	0	0	0	0	0	0	0	0	0	0	0	0	0	0	7.299	0	0	0	0	0	0	0	0	0	0	0	0	0	0	0	0	0	0	0	0	0
26874	0	0	29.5122	0	0	0	0	0	0	0	0	0	0	0	0	0	0	0	0	0	0	0	0	0	0	0	0	0	0	0	0	0	0	0	0	0	0	0	0	0	0	0
26876	0	0	9.4682	0	0	0	14.9782	0	0	0	0	0	0	0	17.3292	0	0	0	0	0	23.9243	0	0	0	0	0	7.7396	0	0	0	0	0	0	0	0	0	0	196.141	0	0	0	0
26878	86.1474	0	0	0	0	12.0313	0	0	0	6.6655	0	0	33.0275	0	0	132.52	0	0	67.4234	0	0	0	0	0	0	147.92	0	0	44.8824	0	0	0	0	0	0	0	257.105	0	0	0	0	0
26879	0	0	0	0	0	0	0	0	0	0	0	0	0	585.336	0	0	0	0	0	0	0	0	0	0	0	0	0	0	0	0	0	0	0	0	337.737	0	0	0	0	0	0	0
26888	0	0	0	0	0	0	246.268	0	155.49	89.9142	0	0	0	38.9153	0	127.652	19.6311	0	0	0	0	0	26.5245	0	0	0	0	114.262	0	0	0	0	0	0	0	0	0	130.572	64.3664	0	0	0
26896	351.436	26.0133	264.924	12.7677	118.674	71.1313	304.219	438.356	1087.42	144.067	0	52.362	225.63	720.912	242.283	311.424	159.196	329.944	402.327	250.84	169.005	11.077	413.861	45.7423	328.275	137.689	154.988	140.251	301.898	598.921	32.366	288.149	131.197	363.867	0	58.4891	641.304	0	198.886	264.478	300.147	286.111
26919	0	0	169.329	0	0	0	196.317	0	0	0	0	0	43.9213	0	262.236	0	139.423	572.369	134.682	0	0	0	0	31.5712	0	71.8764	0	0	126.887	183.954	71.9422	590.904	0	132.243	0	0	319.237	0	0	0	226.305	0
26928	0	0	0	0	0	0	0	0	0	0	0	0	0	0	0	0	0	0	0	0	0	0	0	0	0	0	0	0	0	0	0	0	0	0	0	0	0	0	0	0	0	0
26929	0	0	0	0	0	0	0	0	0	0	0	0	0	0	0	0	0	0	0	0	0	0	0	0	0	0	0	0	0	0	0	0	0	0	54.9695	0	0	0	0	0	0	0
26933	0	0	26.4738	90.1872	299.948	0	0	20.321	45.9671	27.5772	0	0	71.0119	0	0	0	97.9002	43.2039	943.891	26.92	0	444.263	0	0	0	0	40.8313	20.8197	100.067	0	0	0	6.3872	18.071	0	0	0	0	134.995	0	300.112	538.425
26934	94.3053	70.6775	106.382	144.17	217.925	112.254	137.91	141.123	0	141.551	0	147.592	335.508	135.916	90.6322	3316.31	143.043	78.6359	199.906	172.368	120.195	272.604	271.422	103.641	0	0	150.318	190.044	0	391.86	0	17.4729	0	103.88	337.379	422.458	0	579.785	117.268	198.912	125.793	227.853
26941	0	0	0	24.2079	0	0	0	0	0	0	0	21.5111	0	0	0	0	41.0107	0	0	0	0	55.417	0	0	0	0	0	0	0	25.1751	0	0	0	0	0	0	0	44.5971	12.9537	0	0	0
26984	271.677	0	0	0	0	0	0	0	0	0	0	0	0	0	0	0	0	0	74.7305	0	0	0	0	0	141.205	191.348	0	0	0	0	0	0	0	0	0	0	790.834	0	0	0	0	0
26986	0	0	78.1764	5.9078	0	230.778	117.766	24.6952	191.631	263.255	412.26	0	11.8737	286.639	176.572	0	151.358	0	0	344.046	202.726	0	0	0	94.1	183.124	0	0	276.94	61.2825	67.1006	310.249	53.9761	0	0	0	120.367	35.5507	201.38	0	200.458	229.694
26992	0	0	0	0	0	0	0	0	0	0	0	0	0	0	0	0	0	0	0	0	0	0	0	0	0	0	0	0	0	0	0	0	0	0	0	108.675	0	0	0	0	0	0
27032	154.244	25.8361	0	23.6615	103.064	0	0	0	244.478	0	0	249.251	236.224	0	0	0	0	267.272	493.763	0	0	479.455	131.78	259.096	129.7	89.83	138.693	46.0538	164.4	104.06	0	0	0	327.315	423.599	0	0	0	0	97.4319	0	0
27041	0	0	0	13.4786	0	0	0	0	0	0	0	0	88.7534	0	0	0	0	0	0	0	0	0	0	35.8789	0	101.324	16.545	0	0	0	0	0	0	0	27.4776	0	67.601	53.5755	0	0	0	0
27046	0	42.6099	3580.33	0	0	0	0	139.288	0	1194.55	0	0	252.381	181.916	0	9217.68	34.5757	105.132	67.6677	0	0	248.067	0	273.314	0	2068.7	0	0	0	2054.07	0	0	46.2091	0	0	885.925	119.516	428.944	106.461	32.4063	0	0
27081	0	85.2557	0	0	0	0	0	0	0	0	0	0	0	0	0	303.686	0	0	0	0	0	9.4269	23.5829	93.4044	0	0	0	0	40.917	0	0	0	55.1951	0	0	0	63.7716	0	0	0	0	0
27147	0	0	0	0	0	0	0	0	0	0	0	0	0	0	0	0	0	0	0	0	0	0	0	0	0	0	0	0	0	0	0	0	0	0	0	0	0	0	0	0	0	0
27169	226.205	32.749	96.4318	63.2619	0	0	0	0	0	0	0	16.3276	0	0	0	0	0	0	0	0	110.525	0	0	24.9639	0	210.041	0	98.7851	0	0	160.115	0	0	22.7411	0	78.8836	188.986	0	0	0	0	0
27173	0	0	86.1862	40.503	29.9338	35.9272	100.747	43.9407	0	0	0	31.8161	0	54.0007	0	0	0	0	0	0	12.6726	45.0358	47.4782	0	0	0	0	63.8512	26.398	0	0	0	0	0	0	0	0	0	0	0	24.3166	60.837
27203	9.3043	241.831	30.7826	0	72.2153	31.6675	19.0545	30.0141	337.497	0	0	6.1958	0	0	0	0	0	0	0	0	0	0	0	0	0	18.4003	0	0	0	131.788	0	20.7495	16.1597	0	0	0	0	73.5274	326.025	0	34.7421	0
27207	0	0	0	0	0	0	0	0	0	0	0	4.4629	0	0	0	0	0	0	0	0	0	0	0	0	0	0	0	0	0	0	0	0	0	0	0	0	0	0	0	0	0	0
27229	0	131.227	0	64.8546	338.149	117.003	0	183.689	318.784	114.887	149.892	82.4396	0	492.347	34.7646	0	115.729	204.035	135.45	147.649	0	167.776	272.163	0	175.83	0	152.822	0	495.282	0	0	152.96	137.635	271.171	0	0	0	0	133.492	79.2219	121.195	209.345
27253	0	0	0	0	0	0	0	0	0	0	0	0	0	0	0	0	0	0	0	0	0	0	0	0	0	0	0	0	0	0	0	0	0	0	0	0	0	0	0	0	0	0
27263	0	0	0	0	0	0	0	0	0	0	0	0	0	0	0	0	0	0	0	0	0	0	0	0	0	0	0	0	0	0	0	0	0	0	0	0	0	0	0	0	0	0
27268	0	0	0	0	0	0	0	0	0	0	0	0	0	0	0	0	0	0	0	0	0	0	0	0	0	0	0	0	0	0	0	0	0	0	0	0	0	0	0	0	0	0
27288	0	0	0	0	0	0	0	0	0	0	0	0	0	0	0	0	0	0	0	0	0	0	0	0	0	0	0	0	0	0	0	0	0	0	0	0	0	0	0	0	0	0
27299	0	0	0	0	0	0	0	0	0	0	0	0	0	0	0	0	0	0	0	0	0	0	0	0	76.8605	0	0	0	213.124	0	0	0	82.0229	0	0	0	0	0	0	0	0	0
27315	0	0	0	0	0	0	0	0	0	0	0	0	0	0	0	0	0	0	0	0	0	0	0	0	0	0	0	0	0	0	0	0	0	0	0	0	0	0	0	0	0	0
27340	0	24.7113	0	56.7342	0	11.6301	0	0	0	0	0	47.4645	0	0	0	0	0	0	0	0	0	0	0	0	0	0	0	0	44.3441	0	0	0	0	0	0	0	0	0	0	0	0	0
27349	0	0	0	0	0	0	0	0	0	0	0	0	0	0	0	0	0	0	0	0	0	0	0	0	0	0	0	0	0	0	0	0	0	0	0	0	0	0	0	0	0	0
27350	1441.41	0	458.345	87.7333	341.503	243.225	896.266	1830.06	2273.13	398.569	0	212.665	0	2438.97	647.757	0	714.092	1644.7	1051.59	1690.9	0	179.27	2033.73	1712.61	1626.64	1229.68	842.763	426.174	1369.76	0	756.375	1741.97	516.096	1010.31	0	0	2221.56	0	0	519.645	878.438	836.812
27356	52.8397	0	215.217	0	0	42.9987	96.9841	105.666	104.505	140.865	705.02	51.4345	0	0	185.219	0	58.5249	0	0	0	0	0	42.3693	0	0	0	320.692	47.5876	251.693	0	56.465	0	326.534	0	0	0	0	0	0	0	0	121.388
27364	0	0	0	0	0	0	0	0	0	0	0	0	0	0	0	0	0	0	0	0	0	0	0	0	0	0	0	0	0	0	0	0	0	0	0	0	0	0	0	0	0	0
27365	0	631.354	0	0	0	0	0	0	0	0	0	0	0	480.677	0	7211.11	67.8606	0	0	0	0	70.2181	115.382	0	0	0	0	0	0	2168.26	0	226.392	0	0	0	0	0	1354.85	138.297	0	0	0
27398	0	0	0	0	0	0	0	0	0	0	0	0	0	0	0	0	0	0	0	0	0	0	0	0	0	0	0	0	0	0	0	0	63.5121	0	0	0	0	0	0	0	0	0
27433	0	0	0	0	0	0	0	0	0	0	0	0	0	0	0	0	0	0	0	0	0	0	0	0	0	0	0	0	0	0	0	0	0	0	0	0	0	0	0	0	0	0
27496	0	0	0	0	0	0	0	0	0	0	0	0	0	0	0	0	0	0	0	0	0	0	0	0	0	0	0	0	0	0	0	0	0	0	0	0	0	0	0	0	0	0
27513	0	0	0	0	0	0	0	0	0	0	0	0	0	0	0	0	0	0	0	0	0	0	0	0	0	0	0	0	0	0	0	0	0	0	0	0	0	0	0	0	0	0
27517	12473.3	11187.1	22588.4	10780	9955.31	11067.6	18816.2	15650.8	27192.5	13487.4	18083.3	11608.5	20113.3	11936	21158.8	12790.7	8364.62	23635.5	10331.2	10038.6	20850.2	8257.73	20691.4	20002.7	21081.6	23564.2	19593.9	16870.8	32219.6	21514	22321.6	19792	26687.8	12459.8	21920	21157.4	28363.6	14647.9	10230	8780.08	7586.29	11923.1
27524	0	0	0	0	0	0	0	0	0	0	0	0	0	0	0	0	0	0	0	0	0	0	0	0	0	0	0	0	0	0	0	0	0	0	0	0	0	0	0	0	0	0
27592	222.298	392.859	430.468	660.915	397.664	247.678	339.38	186.66	168.522	158.994	271.324	182.767	2096.95	366.906	632.788	0	266.751	82.8435	50.6897	232.98	185.921	872.444	280.731	381.826	244.852	199.463	215.357	404.816	266.105	0	162.691	294.41	200.834	354.791	1250.34	473.454	576.284	273.795	446.842	403.169	186.142	125.002
27670	0	0	0	0	0	0	0	0	0	0	0	0	0	1090.79	0	0	0	0	0	0	0	0	0	0	0	0	0	0	0	0	0	0	0	0	0	0	0	0	759.452	0	0	0
27737	0	0	0	106.959	141.243	143.529	0	0	0	0	7.1668	207.209	0	0	0	0	0	0	0	0	0	0	0	0	23.478	0	49.0216	403.96	0	34.3209	0	0	0	352.001	0	0	0	173.4	0	0	0	0
27742	123.315	220.735	510.405	497.144	107.778	0	608.672	512.626	575.892	506.271	3019.19	0	0	419.796	740.215	0	642.115	148.322	0	200.974	0	188.002	295.54	110.16	0	0	553.987	170.725	161.685	0	278.619	4239.02	97.4646	515.195	0	228.432	47.074	0	743.726	255.03	203.526	333.58
27775	0	0	0	39.8783	0	0	0	0	0	0	0	0	0	0	0	0	0	0	0	0	0	0	0	0	0	0	0	0	0	0	0	0	0	0	0	0	0	169.274	0	0	0	0
27796	0	0	0	0	0	0	0	0	0	0	0	0	121.879	0	0	152.162	0	0	0	0	0	0	0	98.3498	0	101.148	0	0	0	0	0	0	0	0	0	0	0	37.7953	0	0	0	0
27797	0	0	0	0	0	20.2388	0	0	0	0	0	0	1360.75	0	12.7107	1449.94	0	0	0	0	0	0	0	0	0	0	0	0	0	467.871	0	1059.17	0	0	6611.43	1061.36	1184.94	9238.92	0	0	0	0
27825	0	0	0	0	0	0	0	0	624.109	0	0	0	0	0	0	0	0	0	0	0	0	0	0	0	0	0	0	0	0	0	0	0	0	0	0	0	0	0	0	0	0	0
27837	44.0076	0	0	0	0	0	0	0	88.5554	0	0	32.9826	0	121.346	0	0	0	0	0	0	0	0	0	0	0	0	0	0	0	0	0	0	0	180.184	0	0	0	0	0	21.0889	0	0
27838	0	0	0	0	0	0	0	0	0	0	0	0	0	0	0	0	0	0	0	0	0	0	12.9449	0	0	0	0	32.0935	55.5424	0	0	104.264	0	0	0	0	0	0	0	0	0	0
27948	0	0	0	0	0	0	0	0	0	0	0	0	0	0	0	0	0	0	0	0	0	0	0	0	0	0	0	0	0	0	0	0	0	0	0	0	0	0	0	0	0	0
27951	0	0	0	0	0	0	0	0	0	0	0	0	0	0	0	0	0	0	0	0	0	0	0	58.9705	0	0	0	0	0	0	0	0	0	0	0	0	0	0	23.4957	0	0	0
28005	0	0	0	0	0	0	0	0	0	0	0	0	0	0	0	0	0	0	0	0	0	0	0	0	0	0	0	0	0	0	0	0	0	0	0	0	0	0	0	0	0	0
28006	0	0	0	0	0	0	0	0	0	0	0	0	0	0	0	0	0	0	0	0	0	0	0	0	0	0	0	0	0	0	0	0	0	0	0	0	0	0	0	0	0	0
28018	0	0	0	852.795	0	0	0	0	0	0	0	0	0	5521.77	0	0	0	0	0	0	0	0	0	0	0	0	0	0	0	0	0	4232.65	0	0	0	0	0	0	0	0	0	0
28022	0	0	0	0	0	0	0	0	0	0	159.738	0	0	0	0	0	0	0	0	51.3836	158.004	0	0	0	0	0	100.908	0	243.613	0	0	43.0113	0	14.8751	0	0	0	0	0	0	0	150.978
28024	0	32.333	0	0	0	0	0	14.4231	0	0	0	12.0002	0	0	32.7816	0	0	0	0	0	0	0	0	0	0	0	0	0	0	0	0	0	31.0486	41.4212	0	30.9707	0	17.3899	0	0	0	0
28049	0	0	0	0	0	0	0	0	0	0	0	0	0	0	0	0	0	0	0	0	0	0	0	0	0	0	0	0	0	0	0	0	0	0	0	0	0	0	0	0	0	0
28061	0	0	0	0	0	0	0	0	0	0	0	0	0	0	0	0	0	0	0	0	0	0	0	0	0	0	0	0	0	0	0	0	0	0	0	0	0	0	0	0	0	0
28065	0	0	0	0	0	0	0	0	0	0	0	0	0	53.1558	0	0	0	0	129.142	0	217.23	115.279	0	142.735	0	0	0	0	0	0	0	0	0	20.9116	0	0	0	0	0	153.797	0	154.403
28090	0	0	0	0	0	0	0	0	0	0	0	0	0	0	0	0	0	0	0	0	0	0	0	0	0	0	0	0	0	0	0	0	0	0	0	0	0	0	0	0	0	0
28095	0	0	0	0	0	0	0	0	0	0	0	0	0	0	0	0	0	0	0	0	0	0	0	0	0	0	0	0	0	0	0	0	0	0	0	0	0	0	0	0	0	0
28103	639.743	655.228	495.626	2.2286	71.4705	358.093	545.379	432.319	586.598	234.37	0	373.494	934.74	2344.8	985.871	0	264.267	857.336	262.494	370.974	91.0222	0	302.863	48.9035	655.312	407.959	663.809	0	929.44	781.059	303.909	2761.26	269.773	820.006	1574.93	4249.12	1054.24	0	893.543	182.891	259.605	96.6245
28119	0	0	0	0	0	0	0	0	0	0	0	0	0	0	0	0	0	0	0	0	0	0	0	0	0	0	0	0	0	0	0	0	0	0	0	0	0	0	0	0	0	0
28127	0	0	0	0	0	0	0	0	0	0	0	0	2299.26	0	0	0	0	0	0	0	0	0	0	0	0	0	0	0	0	0	0	0	0	0	419.969	0	0	0	0	0	0	0
28132	0	18.9155	0	0	0	0	0	0	0	0	0	0	517.453	0	0	0	0	0	184.674	0	0	0	84.8997	0	0	557.999	0	0	175.821	0	0	0	220.769	0	0	0	4751.18	0	0	0	0	0
28154	0	0	0	0	0	0	0	0	0	0	0	0	0	0	0	0	0	0	0	0	0	46.1056	0	0	0	0	0	0	0	0	0	0	0	0	0	0	0	0	0	0	179.501	0
28161	174.82	222.677	83.0836	6.058	30.1738	106.022	0	226.426	312.207	0	0	62.2587	138.064	104.592	28.6133	139.322	99.9951	507.811	263.177	0	216.043	94.3238	121.076	135.633	0	166.082	292.147	0	243.341	453.958	180.058	262.826	122.308	124.329	0	138.669	0	89.5796	101.665	240.866	276.832	270.965
28222	0	28.5324	0	0	0	0	0	0	0	0	0	17.4377	0	13.0898	0	0	0	0	0	0	0	0	0	0	0	0	0	0	0	0	0	0	50.9575	0	0	62.2783	0	0	0	0	0	0
28281	311.575	31.144	21.6354	26.8406	0	0	0	0	0	11.8984	0	30.2281	0	0	0	2145.67	0	122.897	71.332	681.983	0	0	652.751	0	0	0	0	0	254.292	0	0	253.491	17.3786	0	0	0	2015.87	0	433.107	0	150.666	0
28306	0	47.9948	0	28.0117	0	0	0	0	0	37.7716	0	0	0	0	0	0	0	0	0	0	0	17.1312	0	0	0	0	0	0	0	40.7676	0	0	0	0	0	0	0	0	52.1755	0	0	0
28342	0	0	70.1918	110.61	191.645	45.5381	94.4696	92.5832	39.5663	16.4711	0	37.6186	0	85.4242	57.2806	0	34.1803	0	0	77.9387	36.2346	351.134	67.8778	0	0	0	0	113.879	0	0	58.1367	0	0	38.5217	0	0	0	0	76.6167	36.9158	92.0931	0
28343	0	144.945	0	0	0	0	774.714	0	783.507	0	0	0	550.112	2108.15	0	0	0	507.181	508.068	0	235.998	0	664.586	0	341.18	235.74	0	561.728	0	456.065	0	0	0	1383.09	801.857	918.647	0	0	992.426	340.716	0	201.208
28366	0	0	0	0	0	0	0	0	0	0	0	0	0	0	0	0	0	0	0	0	0	0	0	0	0	0	0	0	0	0	0	0	0	0	0	0	0	0	0	0	0	0
28385	0	0	0	0	0	23.7522	0	0	80.3077	0	0	0	0	0	0	0	0	0	0	0	0	0	0	0	0	0	46.6735	0	0	0	0	0	7.3234	0	0	0	0	0	0	0	0	0
28391	0	349.297	0	0	0	0	0	0	0	0	0	0	0	0	0	0	0	0	28.9912	0	0	0	0	153.65	0	0	0	0	0	0	0	0	93.2158	0	248.288	0	66.2095	0	0	0	0	0
28437	0	0	0	0	0	0	0	0	0	0	0	0	0	0	0	0	0	0	0	0	0	0	0	0	0	0	0	0	0	0	0	0	0	0	0	0	0	0	0	0	0	0
28464	0	0	231.234	0	0	19.0203	53.6787	0	0	0	0	0	0	0	42.7269	0	0	0	0	0	45.1085	0	0	0	0	0	48.5324	0	87.8374	88.1955	79.4496	0	60.1996	0	0	0	0	0	0	0	0	26.0902
28466	613.537	123.223	396.292	65.393	50.6225	219.623	433.367	776.728	1107.63	629.047	317.637	345.288	197.686	839.9	650.956	0	561.917	476.652	180.191	455.717	560.977	88.5665	579.209	136.304	683.173	417.369	810.17	168.973	812.582	618.213	288.782	538.409	627.702	501.824	0	555.335	668.121	0	343.168	399.526	207.865	365.491
28484	0	0	0	0	0	0	0	0	0	0	0	0	0	0	0	0	0	0	0	0	0	0	0	0	0	0	0	0	0	0	0	0	0	0	0	0	0	0	0	0	0	0
28557	0	0	0	0	0	0	340.244	0	0	0	0	0	0	0	0	0	0	0	0	0	0	0	0	0	0	0	0	0	124.683	0	0	0	29.4364	0	0	0	0	504.194	0	0	0	0
28560	0	0	1594.73	0	0	0	150.343	0	0	0	0	0	0	0	8.8965	68.492	0	659.234	0	0	0	0	0	0	0	0	0	0	0	0	0	0	0	0	0	0	0	0	0	0	0	0
28561	0	0	7761.26	0	0	1063.97	3004.89	1783.65	3445.97	0	1339.93	0	0	0	2292.15	0	0	4279.8	0	1180	13352.4	0	0	0	0	0	4315.35	70.4081	6602.12	0	2191.93	862.011	4026.03	44.9339	0	1835.51	0	1966.17	180.922	0	0	1727.77
28562	0	0	0	0	0	0	0	0	0	0	0	0	0	0	49.4229	0	0	0	0	0	0	0	0	5109.84	0	0	0	0	141.978	617.679	0	0	0	0	0	0	0	0	0	0	0	0
28565	0	0	0	0	0	0	0	0	0	0	0	0	0	0	0	0	0	0	0	0	0	0	0	0	0	0	0	0	0	0	0	0	0	0	0	0	0	0	0	0	0	0
28571	0	0	0	0	0	0	0	0	0	0	0	0	0	0	0	0	0	0	0	0	0	0	0	0	0	0	0	0	0	0	0	0	0	0	0	0	0	0	0	0	0	0
28596	0	0	0	0	0	0	0	0	0	0	0	0	0	0	0	0	0	0	0	0	0	0	0	0	0	0	0	0	0	0	0	0	0	0	0	0	0	0	0	0	0	0
28608	0	0	0	18.7122	0	40.5964	176.321	0	0	10.8401	34.1753	0	53.9737	0	173.72	0	21.5469	122.519	122.568	51.6269	0	0	0	0	0	84.1909	84.7811	124.682	265.537	48.0492	205.745	0	71.5422	0	0	0	0	47.2498	248.824	0	0	26.4332
28609	0	0	0	0	0	0	0	0	0	0	0	0	0	0	0	0	0	0	0	0	0	0	0	0	0	0	0	0	0	0	0	0	0	17.4761	0	0	0	0	0	0	0	0
28610	0	0	0	0	0	0	0	0	0	0	0	0	0	0	0	0	0	0	0	0	0	82.0567	0	0	0	0	139.479	0	0	0	50.8799	0	0	0	142.008	0	0	0	20.2435	63.3426	0	212.935
28638	0	0	0	0	0	0	0	0	0	0	0	0	0	0	0	0	0	0	0	0	0	0	0	0	0	0	0	0	0	0	0	0	0	0	0	0	0	0	0	0	0	0
28667	0	0	0	0	0	0	0	0	0	0	0	0	0	0	0	0	0	0	0	0	0	0	0	0	0	0	0	0	0	0	0	0	0	0	0	0	0	0	0	0	0	0
28669	459.663	144.573	0	0	12.2871	0	0	159.074	902.013	0	0	73.9673	0	378.909	0	0	0	0	0	0	0	0	89.7769	0	201.686	0	0	0	0	0	0	355.28	0	312.044	889.584	0	0	0	0	0	0	0
28677	0	0	0	69.8518	58.9006	219.285	0	56.1506	0	25.3413	0	20.7698	0	140.412	124.545	625.887	132.552	0	0	0	0	0	0	0	0	0	0	0	0	182.022	0	0	0	132.613	0	0	0	0	65.7138	70.6901	45.4742	89.586
28719	0	0	58.364	0	0	0	190.879	0	0	0	0	0	0	0	0	0	0	0	0	0	35.6567	0	0	0	0	0	0	0	0	0	0	0	0	0	0	0	4730.52	0	0	0	0	0
28723	0	131.132	213.171	25.1824	57.2876	88.1323	86.1583	183.651	0	148.363	53.4242	35.9046	0	433.07	226.674	0	47.5791	0	82.1956	59.1464	0	30.4704	251.917	0	79.0732	247.138	85.6808	137.736	201.137	0	126.339	0	108.131	224.897	0	0	488.938	0	148.277	71.8131	61.9653	0
28725	0	0	0	0	0	0	0	0	0	0	0	0	0	0	0	0	0	0	0	0	0	0	0	0	0	0	0	0	0	0	0	0	0	0	0	0	0	0	0	0	0	0
28734	1175.08	324.691	164.587	0	0	0	864.842	859.172	87.6289	0	0	0	0	0	0	0	3432.34	6630.14	163.392	0	266.933	0	0	1564.69	0	0	11.0661	0	119.188	83.6905	467.157	1179.48	0	7.8213	582.998	0	0	0	12.3188	837.968	0	1643.09
28747	5014.18	4931.98	340.895	3299.13	3246.58	2817.84	2139.18	2271.4	3847.81	4773.84	4876.22	2913.13	7671.35	2510.17	4762.26	6633.18	0	0	5959.79	3505.97	0	0	7464.54	0	10673.1	9432	2015.54	5007.79	5627.36	0	2109.66	1766.14	8027.2	2265.42	2825.37	2713.79	12591.4	1733.39	2428.11	1525.55	0	1209.55
28805	0	0	0	0	0	0	0	0	0	0	0	0	154.376	0	0	0	0	0	0	0	0	0	0	37.9547	0	0	0	0	0	0	0	0	0	0	0	0	0	0	0	0	0	0
28813	0	0	0	0	0	0	0	0	0	0	0	0	0	0	0	0	0	0	0	0	0	0	0	0	0	0	0	0	0	553.892	0	0	0	0	0	0	0	0	0	0	0	0
28839	0	0	0	0	0	0	0	0	0	0	0	0	0	0	0	0	0	0	0	0	0	0	0	0	0	0	0	0	0	0	0	0	6.9694	0	0	0	0	0	0	0	0	0
28850	0	0	0	0	0	0	0	104.126	0	0	0	0	0	170.596	0	0	0	0	0	0	0	0	0	0	0	0	100.37	0	0	0	0	170.108	0	223.863	0	302.718	0	100.735	0	0	0	0
28857	0	0	0	0	0	0	0	0	0	0	0	0	0	0	0	0	0	0	0	0	0	0	0	0	0	0	10.5751	0	0	0	0	0	0	0	0	0	0	0	0	0	0	0
28945	0	0	0	0	0	0	0	0	0	0	0	0	0	0	0	0	0	0	0	0	0	0	0	0	0	0	0	0	0	0	0	0	0	0	0	0	0	0	0	0	0	0
28957	0	0	0	0	0	0	0	0	0	0	0	0	0	0	0	0	0	0	0	0	0	0	0	0	0	0	0	0	0	0	0	0	0	0	0	0	0	0	0	0	0	0
28963	0	0	0	0	0	0	0	0	0	0	0	0	0	0	0	0	0	0	0	0	0	0	0	0	0	0	0	0	0	0	0	0	0	0	0	0	0	0	0	0	0	0
28968	0	0	0	0	0	0	0	0	0	0	0	0	0	0	0	0	0	0	0	0	0	0	0	0	0	0	0	0	0	0	0	0	0	0	0	0	0	0	0	0	0	0
29001	0	0	0	0	0	62.2881	0	0	0	0	0	23.6768	0	0	0	0	0	0	0	0	0	0	0	512.764	0	0	0	0	0	295.616	142.187	0	74.5735	0	0	0	0	0	0	0	0	0
29045	0	0	0	0	0	0	0	24.7695	0	0	21.3675	0	0	0	0	0	32.327	469.04	0	0	132.131	82.0749	0	0	0	0	0	0	0	0	0	0	0	0	0	0	0	0	0	0	0	0
29067	0	0	0	0	0	0	0	0	0	0	0	0	0	0	0	0	0	0	0	0	0	0	0	0	0	0	0	0	0	0	0	0	0	0	0	0	0	0	0	0	0	0
29068	218.567	0	0	8.1747	46.2232	0	0	0	0	65.0681	0	28.452	0	0	0	0	0	207.316	62.0275	0	0	0	111.79	149.248	0	0	0	0	368.358	0	71.3513	0	0	0	0	0	80.1874	0	0	212.368	18.9537	0
29069	0	0	0	0	0	0	0	0	0	0	0	0	0	0	0	0	0	0	0	0	0	0	0	0	0	0	0	0	0	0	0	0	0	0	0	0	0	0	0	0	0	0
29107	0	0	0	0	0	0	0	0	0	0	0	0	0	0	0	0	0	0	0	0	0	10.4809	0	0	0	0	0	0	0	0	0	0	0	0	0	0	0	0	0	0	0	0
29111	0	0	0	0	0	0	0	0	0	35.3707	0	0	0	0	0	0	0	0	0	0	31.7941	0	0	0	0	0	0	0	178.676	0	0	0	0	9.1472	0	0	0	0	0	26.978	0	0
29114	0	77.6443	0	0	0	0	0	0	0	0	0	0	44.6303	0	0	0	0	0	0	0	0	0	0	0	0	0	0	0	0	0	0	0	0	0	0	0	0	0	0	0	10.4673	0
29116	0	0	0	0	0	60.3019	192.478	0	0	0	70.4852	0	0	174.105	0	0	0	0	0	0	0	0	0	0	0	0	182.646	0	462.211	0	0	87.6957	0	0	0	0	311.722	0	0	0	0	0
29118	0	0	0	0	0	0	0	0	0	0	0	22.0192	292.342	0	0	0	0	0	0	0	0	0	0	0	0	54.3074	0	0	0	0	0	0	0	0	0	0	0	0	0	0	0	0
29143	0	0	0	0	0	0	0	0	0	0	0	0	0	0	0	0	0	0	0	0	0	0	0	0	0	0	0	0	0	0	0	0	0	0	0	0	0	0	0	0	0	0
29279	1982.86	2826.31	1666.49	259.719	935.012	1551.58	1648.15	2462.72	5712.61	741.199	3074.13	1192.12	3063.55	3551.14	2033.14	1639.19	869.661	2786.42	1791.17	1240.62	1314.37	684.909	2120.1	3479.82	2493.01	2176.59	2127.6	1630.67	4225.32	8413.11	2766.96	4702.4	1394.83	1700.67	6659.86	3508.23	3221.4	3463.77	2518.4	1720.05	1644.31	1497.94
29287	22.8921	0	0	0	0	0	40.3493	0	0	0	0	0	0	0	43.5144	0	0	43.2198	0	0	0	0	0	0	23.0233	0	0	0	0	0	0	0	9.5668	0	0	0	0	0	0	0	0	0
29289	0	0	0	0	0	0	0	0	0	0	0	0	0	0	0	0	0	0	0	0	0	0	0	0	0	0	0	0	0	0	0	0	0	0	0	0	0	0	0	0	0	0
29308	252.702	646.14	431.756	442.156	178.593	63.472	235.555	105.854	418.828	251.986	399.005	325.512	0	187.321	135.752	0	134.745	77.206	0	133.702	91.8345	0	419.475	0	0	38.3531	60.5734	341.26	0	0	0	27.7277	165.218	188.55	567.659	130.114	1271.34	0	947.856	841.296	83.909	36.2564
29349	0	0	0	0	0	0	0	0	0	0	0	0	0	0	0	0	0	0	0	0	0	0	0	0	0	0	0	0	0	0	0	0	0	0	0	0	0	0	0	0	0	0
29376	0	0	0	0	0	37.6972	0	0	0	0	0	0	0	0	0	0	0	0	0	0	0	0	0	0	0	0	0	0	0	0	0	0	0	0	0	0	0	0	0	0	0	0
29383	0	0	0	0	19.908	0	0	0	24.3141	0	0	0	16.8999	0	0	0	0	0	0	0	0	0	0	0	22.1734	0	0	0	0	0	14.9457	17.2816	0	0	0	0	0	0	9.1215	0	0	0
29400	0	0	0	0	0	29.3114	0	0	0	0	0	0	0	0	0	139.365	0	475.664	303.398	34.9624	341.543	240.603	0	357.174	0	0	0	0	0	0	0	0	0	0	0	0	0	0	0	0	62.0195	274.584
29411	0	60.5033	72.8518	0	0	0	0	0	0	0	0	0	0	0	0	0	0	0	0	0	12.7271	0	0	0	0	0	23.8705	0	34.3989	0	47.1077	0	29.8773	0	0	0	0	0	0	0	0	0
29412	0	0	0	0	0	0	0	0	0	0	0	0	0	0	0	0	0	0	0	0	0	0	0	0	0	132.617	0	0	0	0	0	0	0	0	0	0	82.0619	0	0	0	0	0
29474	0	26.496	0	20.7427	0	0	0	0	0	0	0	0	0	0	0	0	0	0	0	0	0	0	22.9022	419.937	0	0	0	0	0	98.2927	0	0	0	0	2249.8	0	0	2288.87	509.226	0	0	0
29475	0	5.4081	0	0	0	0	54.1921	13.5647	0	0	0	0	0	0	0	0	0	0	0	0	0	0	0	0	0	0	0	0	0	0	0	11.8673	51.4473	0	0	0	0	57.2031	0	0	0	0
29538	0	0	0	534.699	212.946	274.785	422.058	574.281	271.528	102.854	0	594.02	0	573.493	246.826	0	426.408	0	0	26.1124	284.271	274.141	0	0	0	0	43.0116	330.75	0	51.593	306.62	852.995	0	731.109	725.034	2015.09	0	0	802.634	330.057	940.786	262.606
29580	0	0	0	0	0	0	0	0	0	0	0	0	0	0	0	0	0	0	0	0	0	0	0	0	0	20.114	0	0	25.2812	0	0	0	24.5887	0	0	0	0	0	0	0	0	0
29595	0	0	0	0	0	0	0	0	0	0	0	0	0	0	0	0	0	0	0	0	0	0	0	0	0	0	0	0	0	0	0	0	0	0	0	0	0	0	0	0	0	0
29617	0	0	0	0	0	0	0	0	0	3.9692	0	0	0	0	0	0	0	0	0	0	0	0	0	0	0	0	0	0	0	0	0	0	0	0	0	0	0	0	0	0	0	0
29628	0	0	0	41.6948	71.6275	0	0	0	0	39.7856	0	50.8286	0	0	0	0	42.325	0	0	9.378	0	0	0	0	0	36.9763	0	52.2084	0	0	0	0	0	0	45.2411	0	0	0	47.5577	0	40.8181	164.094
29633	0	253.905	186.89	0	0	0	0	0	0	0	0	0	24.4103	0	0	71.5106	0	0	23.4516	0	0	18.7519	0	0	0	0	0	0	58.4675	0	0	0	0	0	0	0	0	0	0	0	0	0
29667	0	0	0	0	0	0	0	0	0	0	0	0	0	0	0	0	0	0	0	0	0	0	0	0	0	0	0	0	0	0	0	0	0	0	0	0	0	0	0	0	0	0
29677	701.024	1279.43	220.952	589.633	184.702	347.946	899.853	1036.04	4117.22	636.914	357.916	912.142	355.82	1879.64	301.294	87.9427	348.379	456.68	569.276	549.329	145.381	239.762	1156.94	243.514	1243.43	301.321	267.064	1572.04	786.49	686.709	316.739	624.507	426.817	846.497	4521.76	671.218	2306.99	2450.82	2914.68	1846.01	1128.87	0
29685	0	0	0	0	0	0	0	0	0	0	0	0	0	0	0	0	0	102.454	0	0	69.8759	0	0	0	0	0	110.395	0	0	0	0	0	0	0	0	0	0	0	0	0	0	0
29707	0	0	0	0	0	0	0	0	0	0	0	0	0	0	0	0	0	0	0	0	0	0	0	0	0	0	0	0	0	0	0	0	0	0	0	0	0	0	0	0	0	0
29716	19.8234	0	0	0	0	0	0	0	0	0	26.8623	15.9927	70.6604	37.0162	0	0	0	0	14.8297	0	0	0	19.6484	56.7726	0	0	0	73.8571	22.6879	33.8937	0	0	0	7.4294	60.2067	0	0	0	0	0	0	0
29728	0	0	156.827	0	0	0	0	0	0	52.9441	0	0	26.8485	0	0	0	0	0	10.0517	19.869	210.407	64.3679	0	0	0	32.6884	50.6552	6.737	143.52	0	0	0	69.4682	0	0	0	0	0	0	0	0	0
29731	132.005	142.603	148.215	0	0	0	0	0	0	63.3825	131.581	0	0	0	0	0	0	0	232.476	0	0	0	188.368	0	219.666	126.616	0	0	143.986	0	0	0	178.13	0	109.681	0	478.002	0	0	0	0	68.8019
29737	0	0	0	61.2298	0	0	0	0	0	0	0	0	0	0	0	111.794	0	0	0	0	184.801	0	0	0	163.006	0	16.524	0	0	0	465.974	742.011	25.5781	0	0	0	95.5395	0	0	0	0	0
29779	0	0	0	0	0	0	0	0	0	0	0	0	0	0	0	0	0	0	78.7396	0	0	0	0	120.342	0	0	0	0	0	77.6322	0	0	0	0	17.9788	0	0	0	77.4799	0	0	0
29793	0	0	0	0	0	0	0	0	0	0	0	0	0	0	0	0	0	0	0	0	0	0	0	0	0	0	0	0	0	0	0	0	0	0	0	0	0	0	0	0	0	0
29796	0	0	0	0	0	0	0	0	0	0	0	0	0	0	0	0	0	0	0	0	0	0	0	0	0	0	0	0	0	0	0	0	0	0	0	0	0	0	0	0	0	0
29823	40.9548	0	0	10.2947	0	0	0	77.338	107.411	40.5615	0	42.3092	49.7718	0	0	0	12.1892	0	0	0	28.2511	0	0	0	0	52.7145	0	0	67.0683	0	62.6861	23.1242	37.4218	39.9106	35.5415	64.4845	0	26.8217	37.5318	0	0	0
29827	0	0	0	6.919	0	0	0	0	0	0	0	20.2581	0	0	0	0	0	0	0	0	0	0	0	0	0	0	0	0	0	0	0	0	0	0	0	0	0	0	0	0	0	0
29840	21.0506	0	0	30.7483	0	100.882	51.7515	79.8004	77.6466	18.5988	0	0	22.9117	147.319	57.6465	0	29.8081	0	0	24.6008	49.1606	0	0	0	0	72.6051	29.8368	0	0	38.3015	90.5155	87.6684	21.7603	146.668	24.5648	124.237	0	66.3402	52.7556	0	23.9037	0
29848	0	0	0	0	0	0	0	0	0	138.445	185.667	0	0	0	0	0	0	0	0	0	0	0	0	0	0	0	0	91.1439	0	0	0	0	246.745	0	0	0	0	0	0	0	0	0
29896	0	0	0	74.2419	0	0	57.9551	27.1014	0	26.4785	18.0367	14.6305	0	0	12.3701	0	0	0	0	0	0	0	0	0	0	0	0	0	0	0	0	14.2723	0	0	0	0	0	0	0	17.1103	0	0
29906	537.838	297.817	76.1034	0	0	0	384.698	406.44	902.944	0	0	0	671.691	780.197	294.225	0	235.333	579.327	480.348	308.48	244.51	0	575.588	526.257	590.701	617.403	318.841	0	815.549	527.027	360.22	343.434	0	329.437	1211.06	761.099	1375.05	2094.95	266.267	136.687	483.262	499.35
29946	0	0	0	31.7515	0	31.646	51.9625	0	0	99.5511	429.86	0	0	22.3143	0	0	0	0	0	0	20.6419	0	0	0	0	0	0	42.8741	0	0	0	0	92.0501	26.9542	0	0	0	0	22.2122	0	15.5716	0
29953	0	0	0	3.5578	0	0	0	0	0	0	0	0	0	0	0	0	0	0	0	0	0	0	0	0	0	0	0	0	0	0	0	0	0	0	0	0	0	0	0	0	0	0
30042	0	0	0	0	0	0	0	0	0	0	0	0	0	0	0	0	0	0	0	0	0	0	0	0	0	0	0	0	0	0	0	0	0	0	0	0	0	0	0	0	0	0
30106	0	0	0	0	0	0	0	0	0	0	0	0	1040.01	0	0	200.842	0	0	0	0	0	0	0	0	0	0	0	0	0	0	0	0	0	0	0	0	0	0	0	0	0	0
30136	0	0	0	0	0	0	0	0	0	0	0	13.082	63.1729	0	0	0	0	0	0	0	0	0	0	0	0	0	0	0	0	0	0	0	0	0	167.936	0	0	0	48.0875	0	0	0
30145	0	0	0	0	0	0	0	0	0	0	0	0	0	0	0	0	0	0	0	0	0	0	0	0	0	0	0	0	0	0	0	0	0	0	0	0	91.4399	0	0	0	0	0
30174	0	439.555	0	38.2265	0	0	0	0	0	42.0563	21.8115	0	580.955	60.0842	0	1035.9	39.627	55.8223	0	32.1254	68.1494	94.5708	543.119	394.016	0	403.572	0	24.4488	81.0129	681.292	0	0	0	22.5969	1196.69	559.174	0	1610.51	163.419	44.2867	0	33.5461
30177	0	0	0	0	0	0	223.298	0	0	0	0	0	0	0	0	0	0	0	0	0	0	0	0	0	0	0	0	0	0	0	0	0	0	368.752	0	0	0	0	0	0	0	0
30211	0	0	0	0	0	0	73.2487	0	0	0	0	0	0	0	0	0	0	0	0	0	36.0451	0	0	0	0	0	0	0	0	0	0	31.4355	0	0	0	0	0	0	0	0	0	0
30227	0	0	0	14.3078	0	0	0	118.989	64.3897	0	0	0	0	637.588	0	0	0	0	119.859	0	0	28.9087	0	104.977	0	0	56.915	116.985	0	0	0	114.294	0	0	0	0	506.568	0	0	0	0	49.2528
30263	0	0	0	0	0	0	0	0	0	0	0	0	0	0	0	0	0	0	0	0	0	0	0	0	0	0	0	0	0	0	0	0	0	0	0	0	0	0	0	0	0	0
30271	635.829	328.83	390.306	14.1464	119.585	188.614	102.122	350.452	186.937	326.21	265.863	164.213	139.315	35.7126	118.644	0	378.626	440.132	0	22.4057	0	164.8	157.856	41.6789	225.406	258.289	155.465	227.756	227.139	0	153.932	49.3731	124.603	232.655	209.733	194.7	857.694	151.521	222.195	207.336	0	708.391
30295	135.309	0	84.8929	4.069	44.4329	37.4264	0	112.52	296.582	66.9445	0	0	132.317	108.468	53.748	349.39	60.76	154.555	178.158	142.063	132.711	56.675	104.006	196.889	76.9365	55.6988	99.7799	0	155.744	289.237	31.9854	142.681	66.7029	97.2952	0	0	124.783	114.565	129.08	91.0031	119.222	181.928
30306	0	0	0	34.87	0	0	0	0	0	0	95.0427	0	0	0	24.5867	0	0	0	0	0	0	0	0	0	181.803	39.3894	0	0	0	124.361	0	0	166.03	0	0	51.3822	0	0	0	0	0	0
30402	0	63.7646	25.8685	0	0	0	0	0	0	44.681	0	0	141.909	0	0	0	0	60.28	9.9871	32.889	0	0	0	33.9252	0	36.0206	0	0	0	56.3115	46.9937	129.486	0	67.5836	0	0	56.9983	93.9554	163.976	0	8.257	0
30410	0	0	0	0	0	0	0	0	0	0	0	0	0	0	0	0	0	0	0	0	0	0	0	0	0	0	0	0	0	0	0	0	0	0	0	0	0	0	0	0	0	0
30443	0	43.3469	0	0	0	21.6356	19.8897	73.6493	47.5433	0	0	23.2722	0	103.27	0	0	0	0	0	0	0	0	11.7821	0	0	42.3884	30.7016	16.7813	42.4551	0	16.3283	61.1978	52.7222	87.4901	0	120.666	145.845	17.9794	61.4934	0	0	0
30467	0	0	0	0	0	0	0	0	0	0	0	0	0	0	0	361.592	0	0	0	0	0	12.0948	0	0	0	0	0	0	0	0	0	0	0	0	0	0	0	0	0	0	0	0
30477	0	0	0	104.768	0	0	1501.76	0	0	0	536.015	0	0	0	1794.09	0	1941.9	0	0	0	0	1154.08	0	463.861	328.563	0	1094.62	1552.03	223.535	89.9819	0	3728.01	396.257	0	0	0	0	0	0	0	0	1909.73
30500	122.552	0	217.872	14.1097	29.9203	26.5293	81.3773	0	129.289	0	0	28.0908	178.498	72.1682	142.955	0	0	0	141.055	0	17.9255	0	17.5688	0	0	0	41.8848	0	120.57	377.986	29.7452	83.0739	44.1197	37.2466	343.807	0	0	0	0	0	22.0688	131.08
30509	0	0	0	0	0	0	0	0	0	0	0	0	0	0	0	0	0	0	0	0	0	0	0	0	0	0	0	0	0	0	0	0	0	0	0	0	0	0	0	0	0	0
30524	75.7617	277.52	208.028	0	0	10.4562	0	197.833	0	130.261	121.32	22.4726	0	470.591	86.3678	0	115.244	0	0	162.372	40.1043	0	0	0	0	0	40.5867	516.948	0	0	0	160.576	55.4987	170.923	0	0	0	0	165.689	0	0	81.5182
30540	0	0	47.7309	0	0	0	0	0	22.4391	0	0	0	0	0	0	0	0	0	0	0	41.6105	0	0	0	0	0	12.0305	36.2683	37.0963	0	22.4868	0	0	0	0	0	0	0	0	0	0	0
30575	0	490.431	819.813	1414.8	1381.7	1727.79	0	2064.84	3277.35	1296.37	0	2378.73	0	2970.66	0	0	0	614.343	0	2199.95	1968.08	0	359.282	0	0	0	0	0	0	934.237	1489.9	0	0	2980.61	1162.82	2864.7	0	2564.32	2159.95	1802.96	3275.29	0
30593	0	0	0	270.467	367.037	130.51	354.822	0	426.297	0	0	131.372	0	0	0	0	0	0	0	0	0	286.068	321.81	0	0	0	0	0	0	0	277.933	0	0	0	0	0	0	0	0	87.9404	203.934	0
30608	0	0	0	0	0	0	0	0	0	0	0	0	0	0	0	0	0	0	0	0	0	0	0	0	0	0	0	0	0	0	0	0	0	0	0	0	0	0	0	0	0	0
30619	0	0	0	0	0	0	0	0	0	0	0	0	0	0	0	0	0	0	0	0	0	0	0	425.927	0	399.709	0	0	0	720.088	0	0	0	0	0	0	561.72	0	0	0	0	0
30661	0	0	0	0	0	0	0	0	0	0	0	0	0	0	0	0	0	0	0	0	0	0	0	0	0	0	0	0	0	0	0	0	0	0	0	0	0	0	0	0	0	0
30662	0	75.3511	0	0	28.3118	37.3884	0	0	114.159	0	0	0	0	0	0	0	0	0	0	0	0	0	0	0	0	0	0	0	0	0	0	0	0	19.0314	0	0	0	0	66.4903	0	0	0
30693	96.2821	595.2	288.284	234.711	39.4391	0	0	0	0	0	109.379	0	0	0	0	0	0	0	157.716	0	0	0	1372.48	0	97.2625	229.683	0	68.0085	209.231	145.691	0	0	90.2965	0	0	0	0	0	79.8414	0	0	0
30699	102.972	147.913	361.649	338.726	187.071	534.802	374.718	673.278	808.699	389.886	161.918	407.109	0	1116.2	433.798	0	525.124	224.289	0	589.453	151.174	335.439	291.321	178.743	0	0	300.257	141.072	0	227.343	478.936	398.692	112.17	636.658	0	464.393	0	0	568.408	244.728	466.464	314.025
30707	0	0	0	0	0	0	0	0	0	0	0	0	0	0	0	0	0	0	0	0	0	0	0	0	0	0	0	0	0	0	0	0	0	0	0	0	0	0	0	0	0	0
30716	0	0	0	0	0	0	0	0	0	0	0	0	0	0	0	0	0	0	0	0	0	0	0	0	0	0	0	0	0	0	0	0	0	0	0	0	0	0	0	0	0	0
30729	30.6761	41.4928	0	0	0	0	0	0	43.645	0	28.3376	0	0	61.2377	0	0	0	0	94.022	0	0	0	86.9318	0	79.9798	0	18.6257	0	0	0	0	0	0	44.3451	43.2467	0	159.167	0	0	41.0286	0	0
30730	0	0	0	36.3749	0	0	0	76.4635	0	0	0	41.6206	0	0	0	0	0	47.232	0	60.3346	0	219.644	0	0	0	0	30.6492	0	0	0	0	0	0	33.7055	0	0	0	0	0	0	24.8191	0
30733	0	0	0	0	0	0	0	0	0	0	0	0	0	0	0	0	0	0	0	0	45.8924	9.1821	0	2949.61	0	0	0	0	0	6960.77	0	0	0	0	0	0	0	0	407.557	0	0	0
30735	0	0	0	0	0	9.3351	0	0	0	0	0	0	0	0	0	0	0	0	0	0	32.4761	0	0	0	0	0	0	0	0	0	0	0	0	0	0	0	0	0	0	0	0	0
30783	0	0	0	0	0	0	0	0	0	0	0	0	0	0	0	0	0	0	0	0	0	0	0	0	0	0	0	0	0	0	0	0	0	0	0	0	0	0	0	0	0	0
30800	0	0	0	0	0	0	0	0	0	0	0	0	0	0	0	0	0	0	0	0	0	0	0	0	0	0	0	0	0	0	0	0	0	0	0	0	0	0	0	0	0	0
30825	0	0	0	0	0	0	0	0	0	0	0	0	0	0	14.1085	0	0	0	0	0	0	0	0	971.334	0	0	0	0	0	4006.26	0	0	0	0	0	0	0	257.357	0	0	0	0
30878	0	0	0	0	0	0	0	0	0	0	0	0	0	0	34.5589	0	0	0	252.672	0	0	0	0	0	0	0	0	0	0	0	0	0	0	0	0	0	0	0	0	0	0	0
30882	0	0	0	0	0	0	0	0	0	0	0	0	0	0	0	0	0	0	10.2026	0	0	0	0	0	0	0	14.9586	20.0134	0	0	0	0	0	0	0	0	0	0	0	0	0	0
30891	0	0	0	0	0	0	0	0	0	0	0	0	0	0	0	0	0	0	0	0	0	0	0	0	0	0	0	0	0	0	0	0	0	0	0	0	0	0	0	0	0	0
30895	0	0	203.299	0	0	0	0	0	0	0	0	0	18.0642	0	0	0	0	129.512	72.1367	0	399.224	0	0	0	0	0	0	0	148.153	0	0	0	0	0	0	0	0	0	15.2055	0	0	123.126
30928	0	0	0	0	79.282	116.608	0	0	0	0	0	0	0	0	0	0	0	0	0	0	0	0	0	0	0	0	0	0	0	0	0	0	0	0	0	0	0	0	0	0	0	0
30942	475.445	653.395	0	1690.35	430.135	3701.42	446.192	399.286	2038.57	293.624	138.549	1139.87	0	0	0	0	0	0	0	0	0	0	95.9321	1313.3	584.045	967.69	943.799	0	766.217	808.303	1986.39	716.667	1671.68	0	0	0	0	0	0	34.346	0	0
30950	0	0	0	0	0	0	0	0	0	0	21.6334	0	0	0	0	0	0	0	0	13.8302	0	0	0	0	0	0	0	0	0	0	0	0	0	0	0	0	0	120.052	17.302	0	0	0
30952	334.537	145.782	141.553	8.5789	202.544	97.8637	243.882	480.553	725.38	0	195.684	66.4112	288.838	859.543	214.687	173.845	0	414.161	316.137	201.566	115.179	112.622	482.593	413.845	536.51	325.086	151.522	278.561	565.559	431.997	162.837	244.961	126	608.005	330.276	820.262	1187.79	0	126.458	0	248.499	44.0325
30988	0	0	0	0	0	0	0	0	0	0	0	0	0	0	0	0	0	0	0	0	0	0	0	0	0	0	0	0	0	0	0	0	0	0	0	0	0	0	0	0	0	0
31002	0	0	0	0	0	0	0	0	0	0	0	0	0	0	0	0	0	0	0	0	0	0	0	0	0	0	0	0	0	0	0	0	0	0	0	0	0	0	0	0	0	0
31029	0	0	0	0	0	0	0	0	42.9672	0	0	0	0	0	0	0	0	0	23.0636	0	0	0	0	0	0	0	29.8438	0	0	0	58.6201	0	0	0	0	0	0	0	0	0	0	0
31052	0	0	576.061	0	0	0	0	0	0	0	0	0	0	0	0	0	0	384.271	592.814	0	741.885	75.3475	0	1246.86	0	0	0	81.9163	0	1350.19	0	0	0	36.0202	0	0	0	0	0	127.694	0	0
31070	170.566	0	108.941	81.8127	39.3471	0	0	0	178.059	0	0	122.948	0	0	20.7944	0	0	0	0	0	0	0	0	0	63.3576	0	16.2305	106.946	67.3512	0	0	0	15.5621	48.2862	44.1937	0	0	0	0	0	0	0
31135	0	0	0	23.0305	0	0	0	27.4089	0	0	0	0	0	0	0	0	0	0	0	0	0	0	0	0	0	0	20.5877	47.8692	0	0	0	0	0	14.1746	0	0	0	0	57.4556	0	0	0
31145	0	0	0	0	0	0	0	0	0	0	0	0	301.628	0	0	0	0	0	0	0	0	0	0	27.3993	0	0	0	0	0	0	0	0	0	0	0	0	0	0	0	0	0	0
31171	0	0	0	0	0	0	0	0	0	0	0	0	0	0	0	0	0	0	0	0	0	0	0	0	0	0	0	0	0	0	0	0	0	0	0	0	0	0	0	0	0	0
31173	0	13.7796	20.9819	0	0	0	0	0	0	0	0	6.7452	0	18.7656	330.541	0	0	0	0	0	0	0	0	0	0	0	0	9.0946	0	0	104.922	60.3172	0	0	98.9336	0	0	0	57.3003	0	0	31.6478
31181	0	0	0	8.3537	172.35	0	0	0	0	19.769	0	70.4902	330.396	0	0	0	0	0	50.4023	0	0	0	0	475.664	0	0	10.3725	0	0	775.546	0	34.3962	0	0	1320.33	342.716	49.5177	0	145.464	0	0	0
31227	0	503.735	0	0	0	0	0	0	0	0	70.5198	0	1730.62	376.232	0	7717.76	0	35.8366	0	141.022	42.0984	0	15.4951	854.106	0	560.229	0	0	0	4791.51	0	0	0	0	4601.16	3317.83	1695.3	5515.1	509.779	0	0	0
31229	0	0	0	0	0	0	0	0	0	204.41	0	0	3895.79	0	0	789.592	0	0	0	0	0	0	0	789.674	0	0	0	0	0	0	0	327.552	0	0	0	0	0	0	0	0	0	0
31247	0	0	0	130.959	26.3802	0	113.768	89.0614	0	0	0	0	28.0416	85.9768	0	27.5073	25.7265	0	0	0	0	0	0	0	239.817	0	0	0	0	0	0	0	71.5478	73.9166	81.8874	48.1992	128.67	357.389	95.4991	0	107.836	0
31270	0	0	0	34.5345	0	30.2905	0	0	19.4352	25.0955	0	32.5894	0	0	0	0	0	0	0	56.2887	0	63.9237	0	0	231.726	0	22.0186	0	0	0	0	48.5896	82.717	45.7562	0	0	0	0	0	0	0	124.522
31271	0	0	316.342	0	0	0	0	0	0	0	20.0915	0	0	0	0	0	0	0	0	0	0	0	0	0	0	0	0	0	69.9635	0	0	0	0	0	0	0	0	0	0	0	0	0
31275	0	359.206	0	0	0	0	40.4798	0	0	12.368	0	0	0	161.023	209.008	0	0	0	67.1001	0	0	0	50.1218	0	0	0	13.5644	78.6825	233.676	0	41.1773	0	123.388	156.02	71.6569	0	340.897	97.1296	133.912	0	0	0
31280	40.4246	484.296	0	492.603	250.817	292.896	444.282	653.132	0	0	239.004	423.794	123.199	222.247	793.661	0	339.659	0	97.4277	244.31	448.567	389.578	366.492	0	541.565	0	0	0	226.748	0	0	0	0	466.393	303.042	0	0	0	265.016	173.518	209.91	0
31336	0	0	0	0	0	0	0	0	365.533	0	0	0	0	0	0	0	0	0	0	0	0	0	0	0	0	0	0	0	0	0	0	0	0	0	254.788	0	150.554	36.0042	0	0	0	0
31346	0	0	0	0	0	0	0	0	0	0	0	0	0	0	0	0	0	0	0	0	0	0	0	0	0	0	0	0	0	0	0	0	0	0	0	0	0	0	0	0	0	0
31422	0	0	0	0	0	0	0	0	0	0	0	0	0	0	0	0	0	0	0	0	0	0	0	0	0	0	0	0	0	0	0	0	0	0	0	0	0	0	0	0	0	0
31464	0	0	0	0	0	0	0	0	0	0	0	0	0	0	0	0	0	0	0	0	0	0	0	0	0	0	0	0	0	0	0	0	0	0	0	0	0	0	0	0	0	0
31471	0	0	0	239.618	447.524	538.355	0	0	0	0	0	0	0	0	0	2430.19	0	5887.85	1885.63	2768.93	3443.18	1921.01	0	1278.02	0	0	0	0	0	0	0	0	0	0	0	0	0	0	0	2367.07	1542.23	2682.54
31480	1124.76	1061.8	556.341	147.849	429.59	542.242	499.542	1533.68	1831.01	291.038	818.514	155.694	1266.41	821.81	710.612	0	306.212	1777.92	776.066	0	741.622	0	332.124	633.236	1939	672	1203.98	487.087	1519.97	1149.54	477.532	1195.74	672.751	679.393	1091.15	1956.21	1660.21	713.259	409.904	0	997.085	720.633
31517	0	0	0	0	0	0	0	0	0	0	0	0	0	0	0	0	0	0	0	0	0	0	0	0	0	0	0	0	0	0	0	0	0	0	0	0	0	0	0	0	0	0
31524	703.72	367.028	0	164.306	0	0	0	389.337	555.281	117.414	297.835	15.2533	169.668	308.063	188.313	0	0	0	0	0	0	0	191.408	0	0	0	315.009	0	827.369	0	249.961	0	181.147	196.196	0	822.35	295.289	171.065	462.29	0	0	423.12
31525	1739.03	597.673	2677.49	425.02	1471.94	1245.83	1073.74	2908.69	6108.21	935.03	749.78	497.37	1270.05	3210.37	1847.44	0	991.147	2867.19	2843.02	1732.15	1520.24	982.772	1974.83	828.911	2675.64	1298.85	1335.27	1912.56	2391.19	4203.68	1002.8	1939.43	1129.74	2178.62	0	1507.9	4056.89	264.907	898.175	1324.26	1828.95	1228.48
31595	0	0	0	0	0	0	0	0	0	0	0	0	0	0	0	0	0	0	0	0	0	0	0	0	0	0	0	0	0	0	0	0	0	0	0	0	0	0	0	0	0	0
31621	0	0	0	0	0	0	0	0	0	0	0	0	0	0	0	0	0	0	0	0	0	0	0	0	0	0	0	0	25.111	0	0	0	0	0	0	0	0	0	0	0	0	0
31626	0	0	0	0	0	0	0	106.419	0	19.5269	129.657	0	0	0	0	0	0	0	24.5581	0	0	0	0	0	0	0	0	0	0	0	61.5427	204.543	62.6024	0	0	0	0	0	0	27.5089	0	0
31647	0	0	0	0	0	0	0	0	0	0	0	0	0	0	0	0	0	0	0	0	0	0	0	0	0	0	0	0	0	0	0	0	0	0	0	0	0	0	0	0	0	0
31657	430.979	714.753	495.92	0	160.989	374.429	222.206	0	980.709	263.758	482.588	0	172.008	1003.95	518.729	0	0	0	0	0	648.98	0	0	379.567	0	0	64.3227	40.4781	325.011	0	587.384	217.267	179.522	1168.47	0	816.371	512.283	0	376.775	0	0	103.12
31726	0	0	0	0	0	0	0	0	0	0	0	0	0	0	40.2263	0	0	0	0	0	0	0	0	0	0	0	0	0	0	0	0	0	0	0	0	0	0	0	0	0	0	0
31765	0	0	0	0	0	0	0	0	0	0	0	0	0	0	0	0	0	0	0	0	0	0	0	109.475	0	0	0	0	0	0	55.6541	0	0	0	36.6463	0	0	0	0	0	0	0
31833	0	0	0	0	0	0	0	0	0	0	0	0	0	0	0	0	0	0	0	0	0	0	0	163.242	0	0	0	0	0	528.386	0	0	0	0	0	55.6934	0	0	0	0	0	0
31850	0	0	0	0	0	0	0	0	0	0	0	0	0	0	0	0	0	0	0	0	0	0	0	0	0	0	0	0	0	0	0	0	0	0	0	0	0	0	0	0	0	0
31992	0	0	0	0	0	0	0	0	0	0	0	0	0	0	0	0	0	0	0	0	0	0	0	0	0	0	0	0	0	0	0	0	0	0	0	0	0	0	0	0	0	0
32018	0	0	0	0	0	0	0	0	0	0	0	0	0	0	0	0	22.1432	0	0	0	0	0	0	33.7624	0	0	230.515	0	218.211	0	0	0	32.5195	0	0	0	0	0	0	0	0	0
32022	0	19.9298	0	0	0	0	0	0	0	0	0	0	0	18.4437	264.774	0	0	0	0	0	0	0	0	0	0	0	69.1743	0	63.5794	0	219.027	0	0	0	58.3127	75.6164	0	0	0	0	0	0
32100	0	0	0	0	0	0	0	0	0	0	16.3327	0	0	0	0	0	0	0	0	23.5291	0	0	0	37.9954	0	0	0	0	0	0	0	0	0	0	0	0	0	23.1261	0	0	0	0
32109	0	0	0	0	0	0	0	0	0	0	0	0	0	0	0	0	0	0	0	0	0	0	0	0	0	0	0	0	0	0	0	0	0	0	0	0	0	0	0	0	0	0
32111	0	0	0	0	0	0	0	0	0	0	0	0	0	0	41.3257	0	0	0	0	0	0	0	0	0	0	0	0	0	0	0	0	0	0	0	0	0	0	0	0	0	0	0
32163	0	0	0	0	0	0	0	0	0	0	0	0	0	0	0	0	0	0	0	0	0	0	0	0	0	0	0	0	0	0	0	0	0	0	0	0	0	0	0	0	0	0
32170	0	0	0	0	0	0	0	0	0	0	0	19.3455	0	12.0705	0	0	0	0	0	0	0	0	0	0	0	0	0	0	0	0	0	0	0	21.3238	120.342	0	0	0	0	0	20.3694	0
32171	425.837	449.677	17730.1	0	349.215	3810.33	7154.01	6244.75	6097.07	2887.01	4098.49	849.166	4236.03	1175.04	9306.79	2379.49	793.588	9222.86	1977.53	2695.64	16882	1455.61	1722.56	10451.7	3863.73	4141.5	10515.1	2960.49	18208.2	7076.18	9584.68	2706.56	7957.08	1597.16	7918.76	5116.1	6864.54	6321.45	2715.32	1866.38	839.776	5083.81
32178	0	0	0	80.2918	0	50.7224	0	70.039	54.8646	0	0	42.36	0	0	0	0	0	0	0	0	54.3376	5.7391	0	0	0	0	27.169	0	0	0	25.6808	0	59.185	26.7492	23.9048	0	0	16.8684	0	0	0	0
32185	226.792	118.552	66.0298	24.2478	153.171	19.76	128.383	59.9699	437.425	0	15.8382	39.1445	99.2034	0	58.1743	0	0	138.007	0	0	0	49.0613	37.7007	0	129.821	40.5502	60.8564	30.6524	270.041	281.13	0	154.007	62.8949	235.589	286.556	0	383.457	0	84.3313	0	0	0
32220	200.543	134.799	0	90.0817	76.4688	55.7499	242.205	250.755	535.024	0	0	98.6318	313.19	805.74	315.64	0	126.906	0	334.581	65.3328	39.7017	0	124.759	175.758	0	213.344	38.0062	375.701	183.288	443.337	177.896	538.436	165.309	284.397	1001.78	332.325	457.625	282.683	625.257	83.4864	296.672	61.546
32238	0	0	0	0	0	0	0	0	0	0	0	0	0	0	0	0	0	0	0	0	0	0	0	0	0	0	0	0	0	0	0	0	0	57.3237	0	0	0	0	0	0	0	0
32243	0	0	0	624.993	0	0	24.9513	0	0	0	0	0	0	0	0	0	0	0	0	0	0	0	12.9536	64.3839	0	0	0	0	0	0	0	0	10.4023	0	0	0	0	0	0	0	0	0
32284	0	0	0	48.8135	7.4503	10.4777	0	22.9584	0	0	0	82.8987	0	0	0	0	0	0	0	0	0	58.4293	0	0	0	0	0	0	0	0	0	0	0	25.604	0	0	0	0	0	0	12.9214	0
32336	390.381	212.22	210.284	49.117	9.1711	36.5018	198.062	152.847	437.76	84.9674	129.96	200.502	36.4282	0	60.9599	0	0	0	0	27.1996	70.359	0	155.84	43.2324	125.928	108.578	154.184	86.8536	543.179	77.9235	145.266	427.868	172.909	279.644	306.787	0	60.8047	0	182.023	0	43.8311	126.134
32340	0	0	112.217	0	0	27.4539	75.8763	46.7731	66.9384	8.6427	0	0	0	29.8705	20.8939	0	0	0	176.642	0	54.0582	51.6566	0	349.509	0	26.1302	102.423	0	165.315	252.441	93.3418	0	60.8517	0	0	0	0	0	0	0	0	86.4641
32343	370.382	86.8658	96.8835	32.3203	192.08	0	157.965	92.5993	154.347	905.727	146.152	639.133	615.792	0	288.261	0	248.873	0	884.788	0	0	933.89	64.8657	330.677	180.296	110.999	132.966	65.4306	0	0	55.593	152.513	149.504	238.227	181.768	0	419.061	0	0	136.454	300.106	114.493
32405	0	0	0	9.3122	0	0	0	0	0	0	0	0	0	184.469	60.4827	0	0	0	120.405	0	0	0	0	0	0	0	0	0	0	64.8262	0	0	0	0	0	0	0	0	0	0	0	0
32432	289.608	179.64	119.771	52.154	139.049	23.6334	207.204	277.504	724.71	121.543	105.219	87.166	68.9311	364.113	151.933	0	120.616	136.122	0	122.538	148.45	0	219.454	0	537.033	180.022	164.213	134.214	311.781	0	66.2672	322.08	120.641	193.126	0	109.905	987.525	0	154.722	0	106.115	165.198
32463	0	0	0	0	0	0	0	0	0	0	0	0	0	0	0	0	0	0	0	0	0	0	0	0	0	0	0	0	0	0	0	0	0	0	0	0	0	0	0	0	0	0
32470	0	0	274.142	0	21.7633	0	127.088	224.787	0	52.1811	0	0	0	10.7079	0	0	72.6045	172.504	0	168.18	561.247	22.2176	0	0	64.1777	139.545	165.71	0	355.759	0	125.454	171.811	142.961	55.1775	65.2861	19.7546	152.21	164.127	60.8585	0	9.8792	63.8446
32471	506.177	839.91	0	754.883	1089.6	0	804.907	901.111	0	349.989	528.994	833.717	0	721.44	721.436	0	698.372	0	594.093	1078	0	731.153	848.941	0	1206.01	0	0	1380.56	701.127	0	0	0	0	1054.94	716.626	0	1383.97	0	787.273	934.851	728.329	1012.73
32481	0	85.6486	0	0	0	0	0	0	88.8883	0	0	0	0	129.275	191.141	0	0	0	0	0	0	0	163.172	53.028	0	69.8075	61.9588	0	123.177	0	37.5705	272.473	129.234	0	0	0	0	0	29.3102	0	0	0
32552	11.0651	28.5247	54.1883	24.4619	0	53.2353	21.8626	53.1132	53.2403	0	38.846	24.4087	24.8657	47.6034	54.0161	0	0	0	33.5249	0	0	19.6223	0	31.9986	37.382	0	38.6387	15.7757	73.8927	46.758	46.8219	53.6274	26.9818	68.0201	130.056	0	83.2061	0	33.0556	89.536	27.0355	0
32558	0	0	0	0	32.4688	0	0	0	23.0989	53.6081	0	0	0	29.0845	123.898	0	20.9083	0	19.4209	0	0	82.5531	0	0	0	0	0	0	0	0	68.2006	0	0	22.7837	0	0	0	0	0	0	0	0
32611	0	0	0	0	0	0	0	0	0	0	0	0	0	0	0	0	0	0	0	0	0	0	0	0	0	0	0	0	0	0	0	0	0	0	0	0	0	0	0	0	0	0
32637	0	0	0	0	0	0	0	0	0	0	0	0	0	0	0	0	0	0	0	0	0	0	0	0	0	0	0	0	0	0	0	0	0	0	0	0	0	0	0	0	0	0
32676	0	0	0	0	0	0	0	0	0	0	0	0	0	0	0	0	0	0	0	0	0	0	0	0	0	0	0	0	0	0	0	0	0	0	0	0	0	0	0	0	0	0
32677	0	0	69.8387	0	0	29.2173	0	84.9365	116.497	0	0	0	0	0	0	0	0	0	22.3092	68.0248	153.459	0	0	0	0	0	73.2922	0	150.066	194.595	0	0	66.0073	0	0	0	0	0	23.3312	0	0	104.972
32679	0	0	0	0	0	0	0	0	0	0	0	0	0	0	0	0	0	0	0	0	0	0	0	0	0	0	0	0	0	0	0	0	0	0	0	0	0	0	0	0	0	0
32696	37.5455	0	0	0	0	0	219.431	0	0	0	0	0	0	0	0	601.824	0	0	0	0	0	0	0	711.126	0	436.802	0	0	0	621.194	0	0	0	0	0	0	236.877	0	0	0	0	0
32705	0	0	0	13.2566	0	138.094	0	0	0	0	0	46.4052	0	0	0	0	0	0	0	0	0	0	0	25.3845	0	0	0	0	0	0	82.626	166.849	49.1843	0	0	0	0	0	0	0	0	0
32724	0	0	0	0	0	0	0	0	0	0	0	0	0	0	0	58.097	0	0	21.5907	0	0	76.4627	0	14.4899	0	0	0	0	0	0	0	0	0	0	0	0	0	0	5.9927	0	76.8238	0
32726	0	0	0	0	0	0	0	0	0	0	0	0	0	0	0	0	0	0	0	0	76.9688	0	0	18.0921	42.7781	0	0	0	0	0	0	0	0	0	0	71.844	0	0	31.1235	0	0	26.3532
32774	0	0	0	0	0	0	0	0	0	0	0	0	377.764	0	0	0	0	0	0	0	0	0	0	0	0	0	0	0	0	0	0	0	0	0	303.946	0	0	0	0	0	0	0
32783	0	0	0	0	0	0	0	0	0	0	0	0	0	0	0	0	0	0	0	0	0	0	0	0	0	0	0	0	0	0	0	0	0	0	336.575	0	0	0	31.0778	0	0	0
32807	53.1241	0	0	0	0	58.816	0	0	0	0	95.266	0	0	94.1821	0	0	26.7756	0	108.938	62.2448	0	0	0	0	0	67.4384	5.6431	44.791	0	0	161.639	0	0	0	260.857	0	0	0	0	0	0	0
32823	408.454	0	0	0	0	0	0	0	0	0	0	0	388.808	0	0	0	0	0	716.294	0	33.5442	0	0	0	1127.35	587.513	0	0	359.95	0	0	0	149.487	0	0	0	1708.67	0	0	0	0	0
32834	0	0	0	0	0	0	0	0	0	0	0	0	0	0	0	0	0	0	0	0	0	0	0	0	0	0	0	0	0	0	0	0	0	0	0	0	38.3975	0	0	0	19.2372	0
32852	0	85.1272	0	0	0	0	180.996	0	0	0	19.3924	23.4491	867.81	150.557	0	0	0	342.815	0	0	0	102.484	14.2848	2698.46	0	246.736	0	0	0	3462.64	0	0	24.667	0	2124.17	1344.53	351.972	0	775.292	0	0	0
32874	0	85.248	0	17.0524	0	0	20.5858	60.3036	149.901	0	0	80.0671	52.7344	0	113.158	0	0	0	0	0	48.012	5.0161	0	0	0	39.1587	49.9808	0	0	50.5347	0	156.023	79.5822	61.9024	0	57.007	89.2319	260.033	66.1066	0	118.699	0
32883	0	31.5806	0	0	0	0	0	0	0	0	0	0	0	0	0	0	0	0	0	0	0	0	0	0	0	0	0	0	0	0	0	0	0	6.7452	341.511	0	0	0	0	0	0	0
32944	117.157	51.9238	0	166.028	89.5478	0	0	0	86.1149	76.2861	89.5321	88.4473	0	74.8827	7.5424	0	0	34.1112	0	0	0	0	123.452	15.5143	0	44.8893	0	0	202.209	0	98.2606	0	0	98.3449	0	0	120.862	0	90.2692	0	0	30.0469
32973	0	0	0	0	0	0	0	0	0	0	0	0	0	45.656	0	342.843	0	0	0	0	0	0	0	24.8554	0	0	33.7049	57.9992	0	0	0	0	0	0	0	0	0	0	0	0	0	0
32982	0	68.4999	0	186.228	0	0	78.3168	109.264	0	9.0059	0	59.7413	0	10.4906	0	0	0	0	0	0	0	0	0	0	0	0	0	20.0152	0	0	0	54.6751	54.9949	67.3115	0	108.036	0	0	0	0	0	0
32987	0	0	0	0	0	44.5739	45.5915	0	0	0	0	16.2166	0	25.517	0	0	0	23.8456	0	0	0	0	29.0718	0	230.811	0	47.2204	0	0	0	0	0	0	0	0	0	0	0	0	0	0	0
32995	0	0	0	0	0	0	0	0	0	0	0	0	0	0	0	0	0	0	0	0	0	0	0	0	0	25.4894	0	0	0	0	0	0	0	0	0	0	0	0	0	0	0	0
33041	123.57	0	130.377	93.1666	0	0	0	177.484	46.4083	0	19.1558	33.0541	132.548	159.974	0	361.252	0	71.1526	164.865	0	0	0	0	47.8724	103.883	0	82.0329	212.022	50.541	311.17	0	29.7532	0	424.184	238.632	0	222.893	0	43.3418	109.942	0	76.538
33042	0	0	0	33.1973	514.958	0	0	176.448	0	0	0	64.0894	622.432	1077.06	0	0	0	0	525.182	150.496	49.279	306.909	177.168	542.932	80.7626	102.697	97.8161	63.2146	227.103	0	0	269.358	0	0	1571.82	50.8095	0	0	379.731	45.5526	143.101	158.554
33047	0	0	0	0	0	0	0	0	0	0	0	0	0	0	0	166.489	0	0	0	0	0	0	0	0	0	182.728	0	0	0	29.3111	0	0	0	0	0	0	151.727	0	0	0	0	0
33082	0	10.1639	14.818	11.4897	0	14.4221	68.9723	82.7413	0	0	0	23.5112	0	0	10.8828	0	0	0	0	0	0	27.3016	0	0	0	7.8911	91.0234	0	0	0	64.2871	0	67.1689	56.4506	355.343	21.5061	0	148.075	97.5271	0	0	0
33088	0	145.533	0	0	0	0	0	0	0	0	0	0	3805.96	0	0	0	0	0	62.6741	40.7812	0	0	0	914.616	0	0	0	0	0	6095.28	0	0	0	0	6346.58	0	0	11230.5	1217.04	0	0	0
33095	0	66.2375	0	0	0	0	0	0	0	0	0	0	296.988	0	0	0	0	0	0	0	0	59.9366	0	179.455	0	0	0	104.303	0	63.2534	0	0	0	7.5512	2135.65	109.366	0	0	1268.09	0	0	0
33115	0	0	0	0	0	33.0874	0	0	0	0	0	0	0	0	0	98.9754	0	0	181.369	0	229.628	121.909	0	0	0	0	0	0	0	0	0	0	0	0	0	0	0	0	0	62.9138	214.134	0
33133	82.8259	0	0	40.9503	0	0	64.6633	60.0443	0	0	0	0	0	34.5297	85.9934	0	0	0	0	0	0	0	65.4888	0	82.1761	0	56.0956	0	112.142	0	73.0952	27.8887	0	113.644	0	0	0	0	100.898	0	0	0
33135	617.412	521.421	178.614	747.969	1360.43	1431.59	1015.05	582.687	1182.42	688.708	501.34	503.014	836.73	1629.59	667.652	126.674	714.417	869.7	286.664	938.691	378.532	692.457	453.057	193.05	447.426	970.839	327.399	733.789	442.771	464.114	350.714	313.641	251.083	1012.26	653.119	885.723	870.044	672.221	616.25	782.629	907.953	563.04
33136	0	0	0	0	0	0	0	0	0	0	0	0	0	0	0	0	24.2871	0	0	0	0	0	0	0	0	0	0	0	0	0	0	0	0	0	0	3028.46	469.303	308.801	0	0	0	0
33209	0	0	0	0	0	0	0	0	0	0	0	0	0	149.693	0	0	108.858	0	41.7013	14.0683	0	0	0	0	0	0	0	0	0	0	0	0	0	106.993	0	0	0	0	0	40.9819	0	0
33235	92.4374	0	49.5516	0	0	0	0	0	0	22.9128	48.2245	0	66.2912	0	0	37.9023	0	0	0	0	85.7907	0	0	89.0765	91.2446	0	76.858	108.352	22.8113	0	0	0	0	0	0	0	0	0	0	0	0	0
33238	0	0	0	0	0	0	0	0	0	168.387	0	55.2501	215.941	39.4383	31.9908	25.169	41.8537	0	198.002	0	0	291.887	0	0	0	0	0	0	0	223.712	0	0	0	57.9004	229.247	0	0	0	59.1411	0	56.5941	49.5673
33284	0	53.3053	0	264.505	0	111.952	132.948	327.898	0	60.1488	0	120.135	0	227.776	40.3224	0	32.9741	65.3446	0	63.6581	0	307.571	60.3382	0	0	55.2704	26.8668	0	0	0	0	21.2961	185.901	118.008	134.905	0	0	168.14	49.5674	33.1122	171.628	0
33288	0	0	0	0	0	0	0	0	0	0	0	0	0	0	0	0	0	0	0	0	0	0	0	0	0	0	0	0	0	0	0	0	0	0	0	0	0	0	0	0	0	0
33322	0	0	0	0	0	0	0	0	0	0	0	0	39.9154	0	0	0	0	0	25.7652	0	0	0	0	0	109.643	30.0629	0	30.7503	0	27.5053	0	0	0	0	0	0	115.532	0	0	0	0	28.8518
33326	0	0	29.3448	0	0	0	0	13.8723	33.6046	15.1431	44.7873	0	0	0	0	0	0	0	89.2009	15.668	84.166	0	0	200.478	0	0	7.2958	13.46	286.372	56.4377	261.849	0	13.4825	0	0	0	0	16.415	18.2749	0	0	0
33339	0	0	0	0	0	0	0	0	0	0	0	0	0	0	0	0	0	0	75.413	0	10.8064	0	0	0	0	0	0	0	0	0	0	0	0	0	0	0	0	0	0	0	0	0
33384	0	0	0	0	0	0	0	0	0	0	0	0	0	0	0	0	0	0	0	0	0	0	0	0	0	0	0	0	0	0	0	0	0	0	0	0	0	0	0	0	0	0
33385	0	0	0	0	0	0	0	0	0	0	0	0	0	0	0	0	0	0	0	0	0	0	0	0	0	0	0	0	0	0	0	0	0	0	0	0	0	0	0	0	0	0
33430	0	0	0	0	0	0	0	0	0	0	0	0	0	0	0	0	0	0	0	0	0	0	0	0	0	0	0	0	0	0	0	0	0	0	0	0	0	0	0	0	0	0
33500	0	0	0	0	0	0	0	0	0	0	0	0	0	0	0	0	0	0	0	0	0	0	0	0	0	0	0	0	0	0	0	0	0	0	0	0	0	0	0	0	0	0
33556	0	0	0	0	0	0	0	0	0	0	0	0	112.945	0	0	0	0	0	0	0	0	0	0	275.058	0	0	0	0	0	0	0	0	0	0	0	0	0	0	0	0	0	0
33561	0	0	0	18.8464	0	0	94.4022	0	0	0	93.0251	0	0	0	0	0	0	0	0	0	60.9688	0	0	0	0	0	73.3708	0	395.483	0	55.866	0	164.13	0	0	0	0	0	0	0	0	0
33569	0	0	0	0	0	0	0	0	0	0	0	0	0	0	0	0	0	0	0	0	25.7976	0	0	243.812	0	0	0	0	29.7039	0	0	0	0	0	0	0	0	0	0	0	0	0
33602	73.6954	39.4256	0	29.491	59.3785	0	92.2118	92.1932	123.786	21.3831	15.2986	6.2579	204.119	411.381	93.2745	0	48.5421	0	134.171	0	12.5092	13.0921	44.8863	42.5269	0	70.5033	0	113.534	53.4853	0	130.761	345.189	79.9041	128.322	395.361	90.1334	0	128.168	156.883	0	113.899	0
33617	0	0	0	0	0	0	0	0	0	0	0	0	0	0	0	0	0	0	0	0	0	0	0	0	0	0	0	0	0	64.0786	0	0	0	0	0	0	0	37.3872	0	35.0052	0	0
33633	131.456	71.0113	0	0	0	0	0	56.0601	0	18.9619	78.9227	0	989.435	17.4164	0	0	0	0	76.4764	14.0295	0	303.659	118.302	127.567	0	155.445	0	116.98	0	125.41	0	0	55.1195	0	402.22	108.642	708.658	689.906	0	0	0	0
33701	0	0	0	0	0	0	0	0	0	0	0	0	0	0	0	0	0	0	0	0	0	0	0	0	0	0	0	9.7505	20.0501	0	0	43.4637	0	28.6598	0	0	0	0	31.1098	0	0	0
33716	0	12.2208	0	0	0	18.6273	89.4102	24.4037	0	0	0	9.383	0	80.4834	240.106	0	29.5074	0	0	0	51.4341	0	0	0	0	0	0	0	0	0	145.987	27.4332	0	87.681	0	0	49.6442	0	0	0	0	0
33726	0	209.829	31.5324	0	0	0	0	0	0	61.4126	0	0	181.761	0	26.541	0	0	39.2077	0	56.8608	15.4601	0	0	0	0	74.198	0	66.062	22.2965	1293.17	0	0	113.137	0	0	211.372	0	1348.84	310.71	0	0	0
33727	567.131	661.558	893.929	602.004	322.57	426.555	546.454	330.855	529.305	508.561	750.073	239.688	317.784	296.325	370.903	0	112.35	0	576.001	0	0	0	753.757	0	724.531	808.814	350.776	435.945	932.912	1036.8	337.727	350.552	1362.71	293.733	0	424.277	1093.14	0	0	0	317.162	0
33776	0	83.4042	118.698	507.946	27.6634	71.1973	297.728	450.565	317.94	117.185	50.088	156.39	0	71.8034	0	0	14.877	0	0	0	263.231	0	0	177.142	0	85.7251	139.596	176.611	143.692	585.038	201.522	238.281	233.767	230.834	0	458.414	147.765	341.087	195.374	44.1263	0	0
33812	306.826	304.876	0	0	0	46.7037	90.5978	47.9792	63.1905	154.757	480.621	53.8672	405.638	42.7886	143.652	0	131.45	235.762	15.3901	63.9635	181.253	42.615	116.998	109.543	276.533	265.034	150	35.2557	573.91	191.867	0	0	277.771	98.8058	298.953	127.403	317.961	44.189	73.0676	162.799	15.1358	157.85
33819	0	0	0	17.9262	0	0	0	0	0	0	0	0	0	0	0	0	0	0	0	0	0	0	0	0	0	0	0	0	0	0	0	0	0	0	0	0	0	0	0	0	0	0
33840	463.148	233.023	181.869	0	241.482	123.155	493.541	471.98	123.297	63.5898	1506.61	125.848	164.376	46.4098	163.257	0	223.461	32.5609	351.164	1074.32	1320.28	0	83.8492	173.642	94.9454	1357.36	614.422	0	1146.2	657.058	232.6	655.967	46.794	277.202	48.0247	1001.89	849.747	0	83.162	125.501	0	928.799
33845	0	0	0	0	0	0	0	0	0	0	0	0	0	0	0	0	55.4603	0	0	0	0	0	0	0	0	0	0	0	0	0	0	0	0	0	0	0	0	0	0	0	0	0
33901	0	0	0	0	0	0	0	0	0	30.8989	0	0	0	0	0	0	0	0	147.931	0	0	0	40.9676	0	0	0	0	73.8238	0	0	0	0	0	0	0	0	0	0	0	0	0	0
33938	465.934	290.735	259.744	24.7303	0	702.704	551.389	458.321	688.468	0	323.724	0	329.422	1402.33	311.413	0	0	290.862	0	0	0	0	490.529	288.232	545.786	306.818	306.047	692.356	647.882	622.582	346.37	451.816	184.776	0	1494.25	154.062	1054.83	298.712	472.316	82.1067	719.753	0
33971	0	0	0	0	0	0	0	0	0	0	79.4624	0	0	0	18.1504	0	0	0	0	0	0	0	0	230.143	0	260.226	0	0	0	741.826	0	0	0	0	0	1771.18	321.215	0	0	0	0	0
33973	0	0	722.946	11.9881	0	136.684	216.958	283.633	331.59	99.375	144.673	45.7392	138.698	56.3263	197.364	89.5583	0	0	157.975	113.592	579.061	143.047	50.0168	389.064	117.997	119.373	382.952	64.2675	679.547	464.007	263.296	86.9123	281.183	69.0719	787.193	0	174.209	212.329	118.748	110.494	81.5403	342.923
34009	0	0	0	0	0	0	0	0	0	0	0	0	33.9728	0	0	0	0	0	0	0	0	0	0	0	0	0	0	0	0	0	0	0	0	0	0	0	0	0	0	0	0	0
34011	0	116.543	0	0	0	0	43.5316	0	0	47.4012	60.0115	0	343.532	11.7835	10.178	0	96.356	0	0	7.0846	0	31.8984	0	2543.07	0	645.266	0	0	0	4179.14	0	71.5953	0	0	0	0	39.7372	69.7184	0	0	0	0
34017	172.779	167.967	155.121	0	141.649	0	324.326	274.849	385.339	57.3957	138.081	0	81.1334	153.043	137.873	0	50.0845	145.097	146.68	169.081	85.2886	0	312.919	431.428	89.3033	0	63.2097	204.472	143.11	259.984	80.9816	385.601	122.977	188.672	0	0	107.689	406.248	191.816	119.877	225.28	37.7144
34018	0	0	0	0	0	0	0	0	0	0	0	0	0	0	0	0	0	0	0	0	0	0	0	0	0	0	0	0	0	0	0	0	0	0	0	0	0	0	0	0	0	0
34019	0	0	62.3769	78.263	62.6404	36.0065	63.4909	0	147.609	49.7086	48.6445	41.297	0	63.6303	132.413	0	74.5169	0	0	0	0	57.9669	27.5823	0	0	0	59.5374	135.082	0	0	60.4716	64.8297	0	73.4699	80.84	0	0	0	27.2456	133.446	62.8577	0
34035	0	0	0	0	0	0	0	0	0	0	0	0	0	0	0	0	0	0	0	0	0	0	0	0	0	0	0	0	0	0	0	0	0	0	0	0	0	0	0	0	0	0
34068	0	0	0	0	0	0	0	0	0	0	0	0	0	0	0	0	0	0	0	0	0	0	0	0	0	0	0	0	0	0	0	0	0	0	201.038	0	0	0	0	0	0	0
34137	0	0	0	0	0	0	0	0	0	0	0	0	0	0	0	0	0	0	0	0	0	0	0	0	0	0	0	0	0	0	0	0	0	0	0	0	0	0	0	0	0	0
34154	91.6738	59.0627	71.9071	181.167	50.0661	104.357	97.0624	204.382	63.369	86.7062	45.6353	72.923	61.8761	238.21	58.8488	38.2849	0	106.928	89.4596	73.1681	70.2311	269.358	52.9814	58.8009	0	76.7209	50.6569	69.7995	178.355	0	0	0	142.634	111.979	113.928	14.416	75.4265	154.627	38.1941	59.1277	138.255	0
34160	59.0736	122.879	359.914	0	0	0	25.9476	0	0	70.8091	77.9046	21.1198	0	0	10.5591	415.82	0	205.086	608.233	0	26.868	97.071	397.356	360.362	116.579	0	139.526	31.4866	258.413	0	57.0319	0	372.862	42.0304	0	0	127.877	0	0	0	0	0
34186	1298.16	1648.84	1197.54	336.691	1262.08	772.169	651.786	1658.39	3891.88	226.798	1605.19	970.354	2018.88	3458	1443.58	589.92	1074.39	1205.06	1923.03	727.503	874.241	425.493	1831.58	1754.44	1866.32	1736.06	1432.05	2019.9	1798.14	3109.63	1614.12	3888.23	1381	1497.55	3978.81	2607.69	2438.91	1338.68	2519.95	1190.47	1918.12	978.287
34211	0	0	0	0	0	0	0	0	0	0	0	0	0	0	0	0	0	0	0	0	0	0	0	0	0	0	0	0	0	0	0	0	0	0	0	0	0	0	0	0	0	0
34212	0	0	54.6033	0	0	0	0	0	0	0	0	0	0	0	8.0112	122.401	0	0	118.975	0	0	113.511	0	310.937	0	0	33.5494	0	21.2009	202.974	24.6499	0	0	0	179.243	0	0	0	0	0	0	32.3797
34213	14.6797	0	0	0	0	0	0	0	0	18.1641	0	10.2278	51.1263	0	0	37.7535	0	0	0	0	0	0	0	29.0477	0	0	0	85.388	34.3542	36.4471	0	0	0	10.5929	0	0	0	0	0	0	0	0
34219	0	0	0	0	0	0	0	0	0	0	0	0	0	25.7879	0	0	0	0	0	0	0	20.0189	0	0	0	0	0	0	0	0	0	0	0	0	0	0	0	0	0	0	0	0
34236	0	0	0	0	0	0	0	0	0	0	0	0	0	0	0	0	0	0	0	0	0	0	0	0	0	0	0	0	0	0	0	0	0	0	0	0	0	0	0	0	0	0
34256	0	0	0	0	0	0	0	0	0	0	0	0	0	0	0	0	143.842	77.688	0	503.966	142.84	279.444	0	0	0	0	0	0	0	0	0	0	0	0	0	0	0	0	0	513.65	616.398	487.056
34262	0	0	0	0	0	0	0	0	0	0	0	0	0	0	0	0	0	0	0	0	0	0	0	0	0	0	0	0	0	0	0	0	0	0	0	0	0	0	0	0	0	0
34267	153.932	188.549	239.356	157.272	26.4363	128.184	248.682	178.358	242.958	0	192.43	192.502	39.2756	80.2688	215.351	71.1067	186.279	171.92	0	50.123	205.763	42.7419	80.7853	0	128.124	132.599	289.171	60.9182	196.295	0	121.227	0	319.034	167.612	0	99.935	423.229	0	195.42	137.769	0	146.758
34272	0	0	321.142	0	0	0	0	0	0	140.555	0	0	960.35	0	0	1247.63	0	67.02	0	0	0	0	0	4215.04	0	0	0	0	0	1511.76	0	0	0	0	0	0	0	0	0	0	0	0
34295	0	0	0	56.5697	61.8485	0	0	0	0	0	0	42.185	0	8.9858	26.229	0	0	0	0	0	0	0	89.6459	0	0	0	0	51.3339	0	0	0	0	0	70.5704	575.866	139.006	0	0	155.599	0	0	0
34301	171.259	71.7355	0	0	0	0	92.3945	0	766.745	0	344.499	0	98.2293	153.472	0	0	0	83.0026	0	354.635	0	0	0	0	0	88.1272	91.9721	0	430.654	176.391	0	157.785	0	99.0698	0	0	387.724	0	92.8727	0	0	0
34313	0	674.555	0	0	0	0	0	0	0	0	80.3396	0	0	0	0	3432.85	0	0	0	0	822.046	0	0	693.956	0	111.599	0	0	0	1093.32	0	223.826	0	0	1315.71	1967.04	0	2797.33	30.3242	0	0	0
34333	0	0	0	14.1576	0	0	0	0	0	0	0	179.143	0	0	0	0	0	0	0	27.2928	99.8629	93.4693	0	0	0	0	64.7944	0	0	274.431	0	0	0	0	0	0	0	0	0	126.898	71.8571	191.351
34339	949.45	0	285.457	293.277	389.319	347.457	308.756	1015.72	1594.53	310.884	594.413	174.689	742.645	1408.78	866.887	0	388.112	1232.69	645.602	637.59	0	189.28	1233.71	102.366	1044.97	814.068	603.968	579.761	1302.37	268.955	394.399	360.682	456.663	995.177	931.482	2028.66	1499.36	349.181	796.6	393.881	399.038	439.416
34379	0	0	0	0	0	0	0	0	0	0	0	0	0	0	0	0	0	74.2623	0	0	0	0	0	0	0	0	0	0	0	0	0	0	0	0	0	0	0	0	0	0	0	0
34396	0	0	0	0	0	0	0	0	0	0	0	0	0	0	0	0	0	0	0	0	0	0	0	0	0	0	0	0	0	0	0	0	0	0	0	0	0	0	0	0	0	0
34399	0	0	0	0	0	0	0	0	0	0	0	0	0	0	0	0	0	0	0	0	12.855	0	0	0	0	0	0	0	0	0	0	0	0	0	36.1011	0	0	0	0	0	0	0
34401	0	75.5514	0	57.4947	0	0	0	0	0	0	127.562	0	0	0	57.7039	0	21.606	0	0	0	0	0	0	0	0	0	0	80.3108	0	0	0	152.109	0	40.3613	208.514	1395.08	0	25.9375	334.58	79.0907	0	0
34403	225.013	83.7534	40.808	20.1341	0	0	83.6199	80.5904	433.131	0	44.1334	14.559	0	130.745	0	0	0	44.877	0	40.2584	23.7964	0	17.838	0	0	58.2327	45.6672	0	294.218	0	0	185.382	28.1979	170.396	0	0	207.478	0	29.027	77.2618	0	67.7041
34404	0	0	0	0	0	0	0	0	0	0	0	0	0	33.1402	0	0	0	0	0	0	0	0	0	0	0	0	0	0	0	0	0	0	0	0	0	0	0	0	0	0	0	0
34416	0	0	102.032	0	0	0	0	0	0	55.1213	0	0	1124.41	0	0	279.537	0	0	0	0	0	0	0	335.059	0	75.2818	0	0	0	0	0	0	0	0	0	0	0	0	0	0	0	0
34432	1521.55	1420.3	859.823	386.923	278.568	1002.8	1529.09	2023.01	3049.39	696.366	2003.57	974.709	1123.08	2667.08	1966.89	266.868	604.922	1599.31	1548.73	863.618	1060.62	314.423	1076.17	787.496	1811.36	1636.81	1682.13	858.723	2204.37	2927.16	2045.65	1990.61	1203.6	1048.06	4036.12	1787.31	2595.53	1757.83	1786.38	1019.96	1175.69	1070.89
34461	0	0	0	0	0	0	0	0	0	0	0	0	0	0	0	0	0	0	0	0	0	0	0	0	0	0	0	0	0	0	0	0	0	0	0	0	0	0	0	0	0	0
34474	475.866	262.1	0	20.5079	0	0	0	0	0	76.8107	326.734	14.4066	0	0	0	0	0	0	283.381	0	0	0	627.343	0	135.624	241.023	0	765.251	59.3929	0	0	0	261.181	0	0	0	2092.25	0	0	73.7412	0	0
34492	0	0	0	0	0	0	0	0	0	0	0	0	0	0	0	0	0	0	0	0	0	0	0	0	0	0	0	0	0	0	0	0	0	0	0	0	0	0	0	0	0	0
34510	649.59	475.239	536.315	684.103	446.608	636.917	565.336	610.022	893.158	878.375	647.595	602.899	352.737	784.03	463.414	0	803.527	556.42	728.128	612.11	1291.05	665.935	381.889	862.592	392.615	1082.1	565.58	561.449	464.451	616.854	489.329	966.441	709.948	525.674	454.994	663.64	581.039	557.475	407.237	495.54	884.124	989.562
34569	314.459	706.359	167.99	315.787	167.932	0	99.8771	55.8692	43.1317	111.996	128.038	0	1215	0	41.1706	0	25.7738	204.47	357.493	0	0	81.311	103.457	0	385.777	56.1272	52.6119	734.191	0	3639.03	0	80.514	116.097	128.369	0	263.512	538.134	0	0	399.881	30.0819	93.1195
34676	0	0	1018.11	0	0	0	0	0	0	0	0	0	0	0	0	0	0	0	0	0	0	0	0	0	0	0	0	0	0	0	0	0	0	0	0	0	0	0	0	0	0	0
34716	0	0	38.1755	0	0	0	0	0	0	0	0	0	0	0	50.1648	0	0	0	0	0	0	0	0	0	0	0	0	0	67.7086	176.944	19.76	24.1718	14.4803	0	0	0	0	0	0	0	0	0
34724	549.793	564.441	0	581.506	410.238	659.426	710.881	566.525	622.801	814.45	706.142	434.505	820.701	610.641	634.098	609.115	315.793	913.727	676.54	732.83	1187.81	395.068	894.389	274.21	555.885	1190.76	732.092	577.848	1226.03	456.211	508.876	728.103	1046.65	537.008	229.348	297.953	967.343	98.6033	243.713	327.135	511.084	615.094
34754	0	0	0	0	0	0	0	0	0	0	0	0	0	0	0	0	0	0	0	0	0	0	0	0	0	0	0	0	0	0	0	0	0	0	0	0	0	0	0	0	0	0
34766	0	185.567	407.151	374.435	63.4144	178.721	718.011	861.623	1195.91	252.03	184.878	166.612	163.483	415.19	378.573	49.7853	58.1971	223.589	0	27.6837	1262.73	0	78.4251	937.68	0	289.74	740.221	331.87	596.93	2220.87	752.727	421.452	712.256	367.593	437.689	825.803	339.92	661.293	372.413	54.7553	41.6209	161.087
34795	405.626	213.119	293.317	0	107.852	51.4225	388.891	297.667	1246.71	110.509	49.4048	73.7472	386.352	1342.87	284.44	0	0	252.763	561.086	212.438	0	0	290.959	566.294	613.74	122.581	74.3509	54.064	283.745	1200.25	244.459	1103.22	96.52	477.518	1256.1	394.233	829.905	236.634	372.678	173.865	300.984	253.571
34803	0	0	0	10.1142	0	0	0	0	0	0	0	0	17.1017	0	0	219.187	0	0	0	0	147.311	0	0	0	0	0	0	0	36.0391	273.907	0	0	0	0	0	34.2548	0	0	0	0	0	0
34814	0	0	0	0	0	0	0	69.1766	0	0	155.939	0	0	0	0	0	0	0	103.377	74.8584	164.455	0	0	0	0	0	104.867	0	251.542	0	25.2264	85.4577	0	49.5491	0	0	0	0	0	0	0	100.421
34837	0	0	0	0	0	0	0	0	0	0	0	0	0	0	0	0	0	0	0	0	0	0	0	0	0	0	0	0	0	0	0	0	0	0	0	0	0	0	0	0	0	0
34841	428.065	0	0	0	0	0	0	0	0	0	0	0	112.311	0	0	0	0	441.941	723.206	9.3055	33.6674	0	89.1149	0	0	0	20.9459	0	65.6302	0	11.5654	61.0399	0	0	0	0	0	0	0	40.8215	0	0
34856	91.816	112.186	52.168	23.1279	108.837	0	0	105.276	110.752	113.847	0	29.4529	0	27.5529	0	0	25.6555	0	55.2234	33.386	13.5797	0	45.4519	0	0	21.5054	27.7455	27.9222	179.208	262.538	0	0	0	170.67	315.052	56.6365	295.462	0	208.433	35.8949	0	155.769
35007	0	24.2106	0	0	0	0	0	0	63.4472	0	0	55.728	0	96.5801	0	0	0	0	0	0	0	0	0	0	0	0	0	0	0	0	0	0	0	60.5196	32.7004	0	0	0	88.6888	0	0	0
35027	0	56.9133	0	0	19.4369	0	0	25.6842	4039.18	39.8884	0	11.4357	0	67.3802	26.5089	0	0	0	0	0	0	0	780.598	0	0	51.1802	0	0	0	0	53.5086	0	0	0	0	0	0	0	0	0	0	0
35073	0	0	0	0	0	0	0	0	0	0	0	0	0	0	0	0	0	0	0	0	0	0	0	0	0	0	0	0	0	0	0	0	0	0	0	0	0	0	0	0	0	0
35087	0	0	0	0	0	0	0	0	0	0	0	0	0	0	0	0	0	0	0	0	0	0	0	0	0	0	0	0	0	0	0	0	0	0	0	0	0	0	0	0	0	0
35092	0	0	0	0	0	0	0	0	0	0	115.905	41.1577	133.539	88.8174	161.907	0	0	0	0	0	0	0	0	21.0769	0	0	0	0	151.787	0	0	132.72	0	0	194.452	224.323	0	234.957	50.0607	0	0	0
35097	0	0	0	0	0	0	0	0	0	0	0	0	0	0	0	0	0	0	0	0	0	0	0	0	0	0	0	0	0	0	0	0	0	0	0	0	0	0	0	0	0	0
35135	0	0	0	0	0	0	0	0	0	0	0	0	0	0	0	0	0	0	0	0	0	0	0	0	0	0	0	0	0	0	0	0	0	0	0	0	0	0	0	0	0	0
35140	0	0	0	0	0	0	0	0	403.556	184.777	0	0	0	215.839	0	0	0	0	0	0	0	0	131.63	0	136.016	0	83.2087	0	88.4883	0	0	0	0	0	0	0	0	0	0	95.4747	0	0
35199	0	0	0	0	0	474.243	0	224.807	365.275	0	0	80.4208	0	0	0	0	0	0	0	0	0	0	0	86.1052	0	0	423.193	0	308.652	0	503	0	568.755	0	0	0	0	0	0	0	0	0
35201	0	0	0	5.9829	0	0	0	0	0	0	0	0	0	0	0	0	0	0	0	0	0	0	0	0	0	0	0	0	0	0	0	0	0	0	0	0	0	0	0	0	0	0
35204	264.042	249.342	285.75	71.435	0	0	199.204	158.083	345.3	488.146	301.392	228.698	0	0	299.11	0	330.018	157.767	0	47.1696	266.388	40.6022	51.4041	0	341.919	194.171	264.641	38.3443	247.483	0	0	0	298.614	197.48	0	0	369.094	0	174.569	128.593	0	162.865
35239	0	0	0	0	0	0	0	0	0	0	0	0	0	0	0	0	0	0	0	0	0	10.6691	0	0	0	0	0	0	0	0	0	0	0	0	0	0	0	0	0	21.366	0	0
35246	0	0	0	0	0	0	0	0	0	0	0	12.8619	0	0	0	0	0	0	0	0	0	0	0	87.8622	0	18.4955	0	0	18.2737	0	0	0	0	16.1522	0	0	0	0	22.1893	0	0	0
35313	0	0	0	0	0	0	0	65.0115	0	0	0	22.2035	0	0	0	0	0	0	0	0	0	0	0	0	0	41.4217	51.4099	0	0	0	0	14.3027	8.9076	23.0903	0	0	0	0	0	0	0	0
35326	0	0	0	0	0	0	0	0	0	0	0	0	0	0	0	0	0	0	0	0	0	0	0	0	0	0	0	0	0	0	0	0	0	0	0	0	0	0	0	0	0	0
35327	0	0	0	0	0	0	0	0	28.459	0	0	0	0	0	0	0	0	0	0	0	9.7289	16.968	0	137.634	0	0	9.9147	0	42.7508	0	0	0	23.5741	0	0	0	0	0	0	0	0	29.5494
35334	322.543	0	0	0	0	0	4443.7	0	0	0	0	0	0	0	0	0	0	0	0	0	0	0	0	0	0	0	0	0	0	0	97.0931	0	0	0	0	0	0	0	0	0	0	0
35339	1924.23	1518.89	3077.36	1681.5	937.147	1653.99	0	2655.91	3008.09	1384.23	2427.03	1850.21	1605.13	1578.1	3536.98	2682.43	1860.43	2809.18	448.167	1678.81	4979.51	520.15	1706.95	1523.77	4955.11	3415.78	3308.08	3696.76	7067.61	3585.64	2794.57	2772.28	2663.52	2265.08	1553.54	4941.96	4338.15	3749.92	1649.05	3929.57	983.745	1381.69
35362	0	0	0	0	0	0	0	0	0	0	0	0	0	0	0	0	0	0	0	0	0	0	0	0	0	0	0	0	0	0	0	0	0	0	0	0	0	0	0	0	0	0
35414	66.2046	0	0	0	0	0	0	0	0	0	0	0	0	0	0	0	62.2112	0	0	0	0	0	0	0	45.8795	0	0	0	0	0	20.1133	0	0	0	0	0	0	0	0	0	0	0
35424	615.958	537.989	378.616	655.297	884.925	806.596	738.319	470.923	737.654	555.355	474.483	566.283	340.016	802.168	426.17	2399.07	618.02	680.515	427.352	907.368	304.368	657.206	386.759	281.712	352.956	611.361	366.091	484.439	90.1434	480.813	444.357	342.116	293.242	565.375	404.559	803.05	592.016	936.403	463.628	595.775	657.348	566.242
35426	0	0	235.199	0	16.5227	0	43.2814	0	0	146.426	0	0	291.276	0	0	0	0	190.535	72.7259	0	0	0	0	0	110.232	0	0	64.2937	0	0	0	46.8466	0	0	0	0	339.356	0	0	23.5274	0	0
35468	0	0	57.355	271.959	63.8204	0	106.329	47.1268	458.54	0	23.0263	0	34.088	111.491	60.0224	0	54.0057	0	111.187	0	78.6006	0	18.8194	69.9736	0	68.6907	40.9081	44.359	42.5125	0	0	338.888	73.738	370.251	317.305	314.018	0	0	213.672	0	0	0
35472	0	0	0	0	0	0	0	0	0	0	0	0	0	0	0	0	0	0	0	0	0	0	0	0	0	150.403	0	0	266.303	0	0	0	237.553	0	0	0	0	0	0	0	0	0
35506	0	17.7804	0	0	0	0	0	291.093	0	0	0	0	0	0	0	0	0	0	0	0	0	0	0	0	0	0	24.0382	0	0	0	0	0	0	7.935	53.6494	0	0	0	0	0	0	0
35512	206.767	178.207	74.8101	121.809	422.343	83.6249	213.321	249.691	1070.5	207.917	0	148.712	0	358.266	229.062	0	85.907	283.051	292.937	132.247	133.54	156.915	186.302	0	562.942	61.0816	248.555	190.057	0	239.635	28.1474	389.443	55.1293	438.972	156.414	0	1123.46	0	334.64	325.536	189.726	157.713
35535	195.071	220.748	402.091	60.6722	310.308	384.048	239.207	0	0	176.894	184.532	280.149	278.215	192.908	354.781	284.873	159.699	0	744.74	0	0	629.125	373.017	511.584	495.609	92.8253	197.786	338.01	220.742	169.41	259.957	0	303.543	0	265.779	0	364.707	139.029	264.833	693.268	377.157	1587.8
35550	0	65.8215	61.3359	27.4062	11.6814	43.7434	109.546	175.624	217.056	65.1213	0	28.0512	0	71.4412	0	0	0	0	0	0	184.661	0	0	127.988	0	27.0017	102.907	25.0155	105.9	400.86	125.705	77.2496	135.45	96.3835	0	70.9346	0	0	34.1655	0	0	0
35556	0	0	0	0	0	0	0	0	0	0	0	0	0	0	0	0	0	0	0	0	0	0	0	0	0	0	0	0	0	0	0	0	0	0	0	0	0	0	0	0	0	0
35583	44.9258	0	0	0	0	0	0	0	0	0	0	0	0	0	0	0	0	0	0	0	0	0	0	0	0	0	0	0	0	0	0	0	0	0	0	0	0	0	0	0	0	0
35589	0	0	0	0	0	0	0	0	0	0	0	0	0	0	0	0	0	0	0	20.788	0	66.29	0	36.9507	0	57.9435	15.2207	0	0	0	0	0	0	0	24.2778	0	0	0	0	0	0	0
35612	0	0	0	0	0	0	0	0	0	0	0	0	0	0	0	0	0	0	0	0	0	0	0	0	0	0	0	0	0	0	0	0	0	0	0	0	0	0	0	0	0	0
35617	632.676	177.791	0	21.4153	0	0	0	0	0	0	157.731	0	158.29	0	0	0	0	0	0	0	0	0	228.848	0	117.645	307.726	0	48.644	114.922	0	0	0	833.035	0	0	0	815.553	0	0	0	0	0
35646	0	0	48.3982	11.6207	0	0	0	0	0	0	0	0	0	11.7486	16.0291	0	0	0	257.113	0	0	29.9513	0	161.94	0	0	38.8623	28.5816	62.7157	0	0	0	0	0	0	0	0	0	0	0	0	0
35647	0	0	0	0	0	0	0	0	0	0	0	0	0	0	0	0	0	0	0	0	0	0	0	228.339	0	0	65.9701	21.1275	210.963	98.8073	0	0	0	0	74.627	0	0	30.1773	0	32.5609	0	0
35648	0	0	0	0	0	0	0	0	0	0	0	0	0	0	0	0	0	0	0	29.4308	0	0	0	0	0	0	0	0	0	0	0	0	0	0	0	0	0	0	0	0	0	0
35690	0	0	0	0	0	0	0	0	0	0	0	0	0	0	0	0	0	0	0	0	0	0	0	0	0	0	0	0	0	0	0	0	0	0	0	0	0	0	0	0	0	0
35712	222.863	33.5296	0	0	0	0	273.055	91.5701	0	0	60.0965	0	731.457	0	0	4879.72	0	239.097	0	0	22.6715	248.693	0	166.315	0	0	16.2113	0	0	709.748	0	0	0	0	987.312	1454.6	157.799	0	0	0	95.1561	0
35730	0	0	0	0	0	0	0	0	0	0	0	0	0	0	0	0	0	0	0	0	0	0	0	274.345	0	53.359	0	0	0	959.829	0	0	0	0	0	0	29651.5	0	0	0	0	0
35735	0	0	0	0	0	0	0	0	0	0	0	0	0	0	0	0	0	0	0	0	0	0	0	0	0	0	0	0	0	0	0	0	0	0	0	0	0	0	0	0	0	0
35752	0	0	0	0	0	0	0	0	0	0	0	0	0	0	0	0	0	0	0	0	0	0	0	0	0	0	0	0	0	0	0	0	0	0	0	0	0	0	0	0	0	0
35877	0	71.0473	0	45.4794	0	0	0	0	0	0	0	0	27.0272	17.4352	0	0	0	0	0	0	0	0	0	527.01	0	0	0	0	0	749.982	0	0	25.1177	42.877	43.6341	0	0	135.333	96.5085	0	0	0
35894	0	0	0	0	0	0	0	0	0	0	0	0	0	0	0	0	0	0	0	0	0	0	0	0	0	0	0	0	0	0	0	0	0	0	0	0	0	0	0	0	0	0
35912	0	0	0	0	0	0	0	0	0	0	0	4.4121	0	0	0	0	0	0	0	0	0	0	0	0	0	0	88.3836	0	0	0	0	0	0	0	0	0	0	0	0	0	0	0
35965	0	0	0	0	0	0	0	0	0	0	0	0	0	0	0	0	0	0	0	0	0	0	0	0	0	0	0	0	0	0	0	0	0	0	0	0	0	0	0	0	0	0
35979	14622.8	29358.4	19917	2269.2	12705.2	23139.2	19498.8	14949.1	32918.9	7420.35	41864.6	11292.1	26928.1	19539.2	27288.9	9708.22	11662.8	35488.5	9957.54	5543.37	10376.7	4235.28	11773.7	21316.1	22261	14031.2	18215.3	16802.9	34296.6	55653	18117.6	39551.3	18203.8	11080.9	37806	40664.7	37464.4	41106.9	15046.3	9931.78	11496.8	6260.68
36156	5253.73	2752.04	3142.17	206.725	1725.79	493.345	4125.2	3308.14	5260.25	1538.5	2323.36	686.769	3905.37	9375.64	3679.13	0	1840.25	3011.13	2668.13	1357.23	1495.78	402.863	6608.57	3335.57	6579.12	2746.37	2961.08	1686.2	5011.2	6346.68	3303.99	5165.2	2246.05	2896.09	7708.19	9173.57	11437.6	0	2997.6	1345.96	1853.82	2139.53
36174	0	0	0	0	0	0	0	0	0	0	0	0	0	19.0633	0	0	0	0	0	0	0	0	0	260.731	0	0	0	0	0	250.11	0	0	0	0	601.967	0	0	0	0	0	0	0
36177	0	54.6869	0	177.467	0	0	0	113.011	0	0	0	67.8279	0	0	0	0	0	0	0	0	0	15.3587	0	0	0	0	0	71.7076	0	0	0	0	0	70.877	82.8344	39.9302	0	0	111.627	0	0	0
36235	0	0	0	0	0	0	0	0	0	0	0	0	0	0	0	0	0	0	0	0	0	0	0	0	0	0	0	0	0	0	0	0	0	0	0	0	0	0	0	0	0	0
36249	0	0	0	0	0	0	0	0	0	0	0	0	0	0	0	0	0	0	0	0	0	0	0	0	0	0	0	0	0	0	0	0	0	16.0081	0	0	0	0	0	0	0	0
36260	0	0	0	0	22.9702	0	0	0	0	0	0	11.2984	0	64.8347	0	0	0	0	0	0	0	24.2417	0	57.4781	0	0	7.9842	0	0	0	0	0	0	0	92.3906	0	0	0	32.0279	0	0	0
36296	0	0	0	0	0	0	0	0	0	0	0	0	0	0	0	0	0	0	0	0	0	0	0	0	0	0	0	0	0	0	0	0	0	0	0	0	0	0	0	0	0	0
36303	0	0	0	0	0	0	0	0	0	0	0	0	0	0	0	0	0	0	0	0	0	0	0	0	0	0	0	0	0	46.7094	0	0	0	0	0	0	0	0	0	0	0	0
36331	99.2331	0	0	18.3959	0	27.8436	18.8043	0	56.4868	44.2317	0	0	12.9055	23.8781	38.3731	0	0	0	0	0	0	0	0	0	0	0	16.8035	40.959	193.468	105.186	0	0	0	0	72.6039	0	0	0	0	0	0	0
36344	0	0	0	6.1027	0	52.4049	0	0	0	0	0	0	0	0	0	1908.85	0	0	0	0	0	113.579	0	848.129	0	46.9289	5.4946	51.8201	0	0	0	0	0	4.4629	0	158.037	0	0	0	0	51.4543	0
36345	334.639	0	305.214	780.479	192.141	202.901	0	379.871	396.88	169.23	307.027	340.799	876.138	679.44	552.685	0	347.835	403.65	127.59	404.944	557.908	0	431.366	0	986.152	277.099	0	575.399	614.5	0	0	438.46	0	663.964	0	0	0	0	0	784.595	163.873	0
36350	165.06	0	152.691	0	0	0	126.71	54.062	271.818	76.6639	77.6733	34.3053	134.15	286.277	176.578	0	0	299.861	131.951	0	52.0783	0	0	86.6615	101.132	103.616	77.5237	52.8048	186.799	60.1562	89.605	0	63.354	135.886	237.598	0	354.633	0	73.4468	81.8063	0	0
36406	0	0	0	0	0	0	0	0	0	0	0	0	0	0	0	0	0	0	0	0	0	0	0	0	0	0	0	0	0	0	0	0	0	0	0	0	0	0	0	0	0	0
36415	0	0	0	0	0	0	0	0	0	0	0	0	0	0	0	0	0	0	0	0	0	0	0	0	0	0	0	0	0	0	0	0	0	0	0	0	0	0	0	0	0	0
36444	0	0	0	2.8309	0	0	0	0	0	0	0	0	0	0	0	35.6065	0	0	21.8853	0	0	0	0	0	0	0	0	0	0	0	0	0	0	0	0	0	0	0	0	0	0	0
36449	0	0	0	0	0	0	0	0	0	0	0	19.9533	0	0	24.3708	0	0	0	0	0	0	0	0	0	0	0	0	0	0	0	0	0	53.0679	58.6618	0	0	0	0	0	0	0	0
36489	76.3006	154.662	62.9387	79.2694	13.9697	31.3505	51.5319	150.84	223.94	18.3878	49.24	66.0725	99.5723	124.125	0	0	41.3654	150.65	93.8639	27.096	21.3618	7.7746	50.7277	50.5791	232.336	90.522	78.8375	61.1683	135.828	0	116.964	98.7674	102.381	67.0394	221.714	68.9642	126.583	203.646	99.3861	129.214	140.837	41.0822
36500	121.051	0	0	137.833	0	0	0	304.905	0	0	0	0	0	0	0	0	0	38.2689	151.128	0	0	0	0	94.6526	0	0	0	0	0	0	0	0	0	0	0	0	0	0	0	0	0	0
36522	0	0	0	0	0	0	0	0	0	0	0	0	0	0	0	0	0	0	0	0	0	0	0	0	0	0	0	0	0	0	0	0	0	0	0	0	0	0	0	0	0	0
36532	71.8152	0	0	0	47.1519	0	23.5636	170.601	469.936	0	0	0	0	415.15	66.8246	476.064	0	0	117.617	74.3355	89.0897	0	91.5413	0	0	0	32.0015	0	0	143.662	0	0	0	220.694	0	0	113.243	0	29.7304	63.4738	0	0
36541	2152.45	791.92	93.3888	59.4261	46.8132	13.2927	26.1259	0	0	31.5519	650.445	27.4905	865.389	0	18.9716	0	34.1753	294.426	0	0	0	0	809.614	178.397	679.989	798.403	28.1229	202.156	840.813	0	0	0	1444.26	29.8476	0	0	2382.63	0	47.4618	25.8901	0	0
36566	0	0	0	0	0	0	0	0	0	0	41.7701	0	0	0	0	0	0	0	0	0	0	0	0	0	0	0	0	0	0	0	18.5637	0	0	0	0	0	0	0	0	0	0	0
36575	55.1798	0	0	0	0	0	0	0	0	20.9007	0	0	0	0	0	0	0	0	0	24.593	0	0	38.6966	0	112.813	0	0	0	0	0	0	83.2591	0	0	0	0	0	0	0	0	0	55.8969
36581	0	0	0	0	0	0	0	0	0	0	0	0	12.7153	0	0	0	0	25.7482	0	0	0	0	0	0	0	0	0	0	0	73.5156	0	0	0	0	0	0	0	0	8.8885	0	0	0
36586	428.439	2844.72	147.829	23.2333	0	194.486	0	396.124	272.689	142.963	237.507	46.9828	0	25.0503	0	0	130.067	196.602	0	32.8321	196.022	9.3589	0	0	318.064	77.4496	155.288	16.986	0	294.402	121.155	58.4071	133.584	65.683	0	59.5669	0	0	138.457	195.961	95.1352	0
36599	0	835.264	0	0	0	0	145.788	0	0	0	20.5169	0	799.472	742.185	0	2915.78	0	122.301	0	19.8587	0	0	0	569.808	0	566.41	0	0	0	834.507	0	0	20.3763	0	7186.08	9006.68	2579.5	3564.66	3207.84	0	0	0
36614	0	0	12.3117	0	10.5777	0	0	0	0	0	0	0	0	0	0	0	0	0	0	0	0	0	16.2707	0	0	42.2675	0	0	12.9384	0	0	36.3974	12.8219	0	0	0	0	0	0	0	0	0
36637	0	0	0	0	0	0	0	0	0	0	0	0	0	0	0	0	0	0	0	0	0	0	0	0	0	0	0	0	0	0	0	0	0	0	0	0	0	0	0	0	0	0
36653	0	0	0	0	0	0	0	0	0	0	0	0	0	0	0	0	0	0	0	0	0	0	0	0	0	0	0	0	0	0	0	0	0	0	0	0	0	0	0	0	0	0
36672	855.149	848.25	0	0	0	0	0	0	0	35.7687	0	0	0	0	0	0	0	564.872	316.309	0	0	0	0	0	1504.88	342.454	0	0	661.739	0	0	0	431.196	0	0	0	1554.77	0	0	0	0	0
36716	0	0	0	0	0	0	0	0	0	0	0	0	359.043	0	0	0	0	0	0	0	0	199.92	0	0	0	173.039	0	0	0	0	0	0	0	0	0	47.7276	0	0	0	0	0	0
36738	0	0	0	0	0	0	0	0	0	0	0	0	0	0	0	0	0	0	0	0	0	0	0	0	0	0	0	0	0	0	0	0	0	0	0	0	0	0	0	0	0	0
36744	25.0198	54.5148	0	0	0	0	0	0	48.6542	11.8581	0	10.3971	0	64.502	0	0	0	0	0	0	0	0	0	0	0	22.2085	0	0	0	0	0	107.631	41.3459	20.9279	0	0	0	0	31.2925	0	42.9741	0
36759	0	0	0	70.7224	0	0	0	46.0052	0	0	0	52.5164	0	0	0	0	0	0	0	0	0	0	0	0	0	0	109.77	0	0	0	0	62.5096	0	0	0	0	0	0	0	0	0	0
36761	0	50.7605	217.125	5.6027	0	0	0	0	0	0	0	0	0	0	0	0	0	0	0	0	0	0	0	0	0	0	0	0	74.2884	0	0	0	86.5767	29.3238	971.486	0	873.603	0	104.799	0	0	0
36769	224.973	125.598	851.713	43.4121	23.6747	110.517	376.987	221.145	203.893	121.956	283.236	56.9059	0	0	158.278	0	88.9378	256.437	0	166.443	228.342	0	80.9335	0	0	0	283.914	81.1188	449.134	0	333.25	0	196.929	83.9084	0	0	0	0	140.832	91.5749	51.7483	249.5
36784	969.964	600.857	411.618	361.1	164.085	278.259	434.811	234.878	245.94	393.982	612.494	287.015	491.147	189.802	324.048	200.225	222.444	453.659	302.988	152.137	195.117	95.0468	562.44	236.364	1266.06	931.53	245.791	299.813	805.002	0	160.613	112.123	1051.38	249.717	113.569	0	1322.38	0	251.418	189.996	101.712	131.331
36816	0	0	71.93	48.9781	44.8973	144.851	0	0	0	0	122.466	10.9409	82.0557	0	39.8452	0	0	0	27.8631	0	116.943	58.6968	0	213.462	0	0	0	0	0	355.316	0	0	0	0	0	0	0	36.9111	69.2583	0	112.008	0
36819	0	0	0	0	0	209.144	29.1233	58.4462	117.79	566.611	644.352	39.6318	0	0	38.2618	40.2406	244.52	0	509.706	64.1033	0	404.914	0	264.38	0	483.658	378.448	908.481	610.562	69.8554	0	0	0	224.062	0	227.725	0	0	0	0	0	260.376
36827	0	7.5189	0	0	0	5.0556	0	0	0	4.6515	0	0	0	0	0	0	0	0	0	0	0	0	0	0	0	0	0	0	0	0	0	0	0	0	0	0	0	0	0	0	0	0
36858	1584.39	1105.76	1482.54	0	2936.88	1437.22	1209.09	1477.08	2918.99	0	1819.32	1249.72	1541.1	3833.7	1077.86	0	726.246	1448.18	1798.24	285.673	817.073	242.811	2713.96	1123.72	2007.96	1037.81	1701.26	868.101	3580.29	2008.29	1931.54	2212.71	1117.34	1906.85	2705.61	1773.85	3515.96	1494.49	1564.77	1216.42	1515.55	1649.39
36868	0	0	187.174	0	0	60.7196	51.6928	143.057	0	13.1475	0	24.6006	0	0	0	0	0	0	363.5	0	107.489	71.1474	0	394.423	0	9.7842	314.602	0	84.7527	575.164	193.104	0	169.866	16.5116	317.506	0	0	47.2044	41.5559	0	0	111.085
36880	250.986	391.783	545.616	520.959	187.464	0	283.102	332.887	285.412	0	0	195.119	670.694	150.058	198.492	110.795	0	292.062	0	136.324	252.728	0	874.873	498.492	304.763	0	0	0	0	185.333	121.054	118.876	883.3	0	342.415	0	486.317	48.1794	76.4751	191.964	73.3521	116.454
36891	0	30.3479	0	85.2331	229.767	52.6723	0	0	402.581	69.2666	36.8283	78.8403	1010.51	0	0	1759.41	0	0	0	23.9873	14.3636	0	0	0	0	0	40.4469	0	0	1646.32	0	0	0	183.072	21551.8	1038.61	0	5169.09	70.1398	107.594	37.6988	125.574
36940	0	0	0	0	0	0	0	0	0	0	0	0	0	0	0	0	17.3622	0	0	0	0	0	41.4482	0	139.777	34.241	0	0	0	0	0	0	0	0	0	0	0	0	0	0	0	0
36965	0	85.0734	0	104.003	0	38.3213	0	0	0	52.6231	15.6176	0	0	0	0	0	80.8505	0	0	38.8606	149.862	0	0	0	0	0	0	29.7849	23.6772	0	0	103.098	0	14.4264	0	62.7667	0	0	35.006	37.1316	0	0
36988	0	192.216	258.075	714.262	82.8198	230.974	479.304	864.628	457.243	116.737	160.039	632.288	0	162.461	142.02	0	116.188	0	0	0	413.233	450.501	183.969	765.891	0	133.526	384.615	531.061	97.6507	0	694.249	417.152	576.714	399.268	2121.2	580.108	55.3308	779.758	828.236	222.904	0	491.047
37056	13787.7	7695.97	8977.74	896.518	2839.4	2216.47	10587	14784.8	18613.6	4264.34	4605.84	2857.87	6090.72	23751.4	8762.68	783.661	4625.81	8184.44	5511.11	5297.42	3320.48	1024.54	20778.4	11522.3	16401.7	5635.12	8333.31	4404.57	11561.5	14012.6	9360.04	21307.2	6820.34	8405.5	14439.6	17089.6	26953.5	3630.68	8558.3	4204.52	5361.19	5694.68
37058	0	0	104.118	0	0	0	0	0	0	0	0	0	0	0	0	0	247.483	0	0	0	0	0	0	0	0	0	0	0	0	0	0	0	0	0	0	0	0	0	0	0	0	0
37061	0	0	0	0	0	0	0	0	0	0	0	0	0	0	0	0	14.7165	0	0	0	0	0	0	0	0	0	0	0	0	0	0	0	0	0	0	0	0	0	0	0	0	0
37062	0	0	566.171	0	0	0	0	0	0	0	0	0	0	0	0	0	21.8357	0	0	0	0	0	166.271	0	0	0	0	197.276	0	0	0	0	0	0	0	0	0	0	0	0	72.8475	0
37070	0	0	0	3.0418	0	0	0	0	0	0	0	0	0	0	0	0	0	0	64.765	0	0	0	0	0	0	0	0	0	0	0	0	0	0	0	0	0	0	0	20.4536	0	0	0
37120	0	0	0	8.3952	0	0	25.282	0	30.6789	60.6807	20.5142	0	0	0	0	0	0	0	17.7899	9.5411	44.9237	0	0	0	0	0	0	0	0	0	0	0	0	0	0	0	0	0	0	0	31.1015	0
37124	428.486	159.762	183.613	55.568	0	0	115.54	227.957	306.456	0	137.22	36.9921	62.0374	227.373	130.788	0	32.8018	0	0	14.5498	0	0	179.781	38.6398	0	48.8147	69.978	0	399.61	0	97.1525	443.89	55.7492	244.527	256.295	104.718	359.308	0	165.228	88.7601	0	128.187
37126	0	0	0	24.398	0	13.055	0	0	0	0	0	0	52.4001	0	0	0	0	0	90.3074	0	0	184.685	0	60.5647	0	0	0	0	0	104.972	0	0	0	0	0	0	0	0	0	0	52.5239	37.3999
37127	0	72.8756	0	102.341	0	0	229.282	0	214.754	0	222.328	0	0	0	0	0	38.0136	151.871	94.137	96.6947	207.52	255.067	0	0	0	0	13.3635	0	0	0	0	152.932	0	0	0	0	0	0	156.851	48.239	136.304	116.511
37206	745.216	0	0	0	0	0	0	0	32.0244	314.189	0	0	0	0	0	0	0	0	65.4044	0	0	0	0	0	0	79.2072	0	0	83.2232	1001.97	86.769	0	42.9007	0	0	15.0559	0	45.2546	0	56.7154	268.7	0
37220	0	0	0	0	0	0	0	0	0	0	0	0	0	0	0	0	0	0	0	0	0	0	0	0	0	0	0	0	0	0	0	0	0	0	0	0	0	0	0	0	0	0
37230	0	0	0	30.7834	0	0	0	0	0	0	0	0	0	0	0	0	42.7389	0	0	0	0	0	0	0	0	0	6.4206	0	0	0	0	0	0	0	0	0	0	0	0	0	0	0
37235	39.1887	0	0	0	0	0	0	0	0	0	83.9974	0	0	17.3681	0	0	0	0	0	0	0	0	43.6098	0	0	0	0	0	0	0	0	0	20.7555	0	0	0	0	0	60.6073	0	0	0
37262	490.611	231.426	165.897	0	0	0	0	31.371	88.5554	86.5814	0	0	383.101	70.8511	0	0	18.9857	507.354	546.888	22.3488	0	0	134.87	207.045	607.733	0	89.6397	104.343	528.837	0	71.5135	60.8547	166.538	0	0	0	1277.06	0	20.8282	25.26	0	50.6251
37301	0	0	0	0	0	0	0	0	0	0	0	0	0	0	0	0	0	0	0	0	0	0	0	0	0	0	0	0	0	0	0	0	27.4044	0	0	0	0	0	0	0	0	0
37332	0	0	11.6948	23.1151	0	0	0	0	0	0	0	0	0	0	0	0	0	0	0	0	9.5891	0	0	0	0	0	0	0	0	0	0	0	0	0	0	0	0	0	0	0	0	0
37340	0	70.4335	0	57.9691	0	60.7725	0	0	0	0	0	0	47.7659	0	0	68.3644	0	0	248.591	17.0243	0	94.0064	37.7957	0	0	57.764	0	70.8226	0	0	0	0	73.836	97.0211	0	0	72.6206	0	0	0	0	0
37344	0	92.2816	0	0	0	0	0	0	207.232	0	370.745	0	0	0	0	0	0	0	0	0	0	0	0	728.275	0	53.4029	0	0	0	0	0	0	0	0	178.439	0	0	0	0	0	0	0
37371	0	0	0	0	0	0	0	0	0	0	0	0	0	0	0	0	0	0	0	0	0	114.238	0	0	0	0	0	0	0	406.297	0	0	0	0	0	0	0	732.054	81.9881	0	0	0
37375	0	74.5653	0	0	0	0	328.215	29.6885	0	0	52.4964	132.096	0	85.4618	0	0	0	0	0	22.6102	0	65.8752	118.99	0	0	0	0	26.7522	49.622	0	0	0	0	0	24.6078	0	0	0	0	0	0	0
37377	34.6787	0	0	236.315	0	68.7372	0	224.733	0	91.0807	133.179	0	16.4907	0	92.998	0	0	0	0	0	101.878	0	0	0	64.8307	0	24.3143	183.379	0	0	0	224.26	0	175.547	0	0	160.312	0	72.9398	0	115.2	134.47
37417	0	0	0	0	0	0	0	0	0	0	0	0	0	0	0	0	0	0	0	0	0	0	0	0	0	0	0	0	0	0	0	0	0	0	0	0	0	0	0	0	0	0
37420	2240.17	994.895	720.249	159.464	357.141	189.072	1040.08	999.723	2703.57	391.045	448.017	248.973	1456.76	2349.88	755.126	0	342.64	1051.59	429.264	490.4	385.095	217.98	669.88	1053.51	1076.69	785.675	750.437	278.657	2539.77	1481.11	603.025	1464.27	553.839	1234.77	1451.53	2735.16	3237.07	0	886.107	399.207	538.676	775.553
37441	0	155.106	0	0	0	0	0	0	0	0	0	0	0	0	0	0	0	0	0	41.2989	21.7976	0	0	0	0	90.013	0	0	0	0	0	0	39.6987	0	0	0	102.497	0	105.799	0	0	0
37461	0	0	0	0	0	0	0	0	0	0	0	0	0	0	0	0	0	0	0	0	0	0	0	0	0	0	21.767	0	0	0	0	0	0	0	0	0	0	0	0	0	0	0
37465	159.22	0	0	0	44.7627	51.264	0	0	58.2194	0	92.6689	0	0	0	0	0	0	0	227.137	0	0	0	120.777	270.201	0	0	96.0551	207.252	0	0	145.195	0	0	0	67.2375	0	0	0	0	0	131.823	90.6666
37475	0	0	0	0	0	0	0	0	0	0	0	0	0	0	0	0	0	0	0	0	0	0	0	0	0	0	0	0	0	0	0	0	0	0	0	0	0	0	0	0	0	0
37501	0	0	0	0	0	0	0	0	0	0	0	0	0	46.171	42.8045	0	0	0	0	0	0	0	0	0	0	0	0	0	0	0	0	47.5025	46.8542	54.7105	0	0	0	0	0	0	0	0
37513	0	0	38.531	0	0	0	71.6739	0	0	0	0	0	0	0	0	0	0	0	0	0	0	0	0	154.749	0	0	0	0	0	0	0	0	0	23.0395	0	0	0	0	0	0	0	0
37516	0	0	0	0	0	0	179.366	319.753	0	0	0	188.454	281.35	30.2969	0	1149.95	183.716	0	0	0	0	177.448	0	384.94	0	694.934	0	0	0	847.488	0	173.172	0	227.971	0	4329.61	681.512	83.1179	0	0	0	0
37603	0	45.2266	0	0	0	0	0	0	0	0	0	0	0	120.681	0	0	0	0	0	0	0	0	0	0	0	0	0	0	0	0	0	0	0	0	0	185.993	0	0	0	0	26.533	0
37610	0	0	0	98.1143	0	0	0	0	0	0	0	0	0	0	0	0	0	0	0	0	0	0	0	95.8262	0	0	0	0	0	0	0	0	386.151	0	0	0	0	0	0	0	0	0
37623	0	147.284	0	13.2869	41.5299	71.62	0	0	0	105.675	102.648	0	0	0	44.548	0	31.7983	111.924	0	0	23.1143	0	106.441	0	72.4679	178.741	50.1642	51.0593	155.31	0	0	0	98.5828	51.0679	0	0	239.246	0	0	0	0	0
37650	583.159	590.627	484.062	76.7437	2440.62	501.474	341.412	1044.86	1654.19	353.253	878.116	456.618	765.211	1050.66	129.938	0	362.1	785.293	1019.48	663.146	408.787	78.3803	910.718	576.233	384.724	904.803	1035.97	354.119	617.661	2471.95	803.54	1830.23	186.413	571.69	2564.34	1001.93	1505.09	840.067	684.151	564.261	191.113	686.298
37662	6352.5	5525.73	4918.04	0	0	2019.85	8804.11	7566.82	10099.9	2643.37	3511.92	2615.85	3803.11	14051.7	4098.24	789.869	1454.06	3046.42	4776.61	3412.57	1877.11	453.03	11538.8	8107.37	8649.57	6575.83	0	5276.59	6449.89	7913.94	4010.87	7595.24	2483.44	7528.82	15024.1	8158.61	17705.3	5473.49	9624.15	5100.59	3882.08	2801.36
37672	33.4341	0	74.3194	0	79.4951	0	119.628	84.6329	0	0	0	0	0	0	0	0	59.1483	0	81.6208	0	0	0	0	0	0	0	0	0	0	0	88.8647	0	58.2613	0	0	0	0	0	0	0	0	35.6331
37682	0	0	0	0	0	0	23.8159	0	0	0	0	0	0	0	0	0	9.5756	0	0	0	0	0	0	0	0	0	0	0	0	0	0	0	0	0	0	0	0	0	0	0	0	0
37698	912.935	0	1540.32	0	0	1803.64	2742.37	487.655	0	2008.16	0	3553.52	0	0	0	2592.64	0	0	0	0	3174.22	3746.39	0	0	0	0	1540.29	2628.37	1179.93	0	1972.09	0	1924.98	3740.4	0	0	0	0	0	0	164.044	1903.81
37715	0	8855.45	0	400.512	0	0	0	0	841.308	0	2728.17	0	665.356	3301.17	0	0	0	3154.51	0	4498.85	0	0	2576.54	0	0	1142.68	0	0	0	0	0	3724.23	0	0	5739.78	2855.71	15309	5415.95	2079.36	0	0	0
37717	0	0	0	0	0	0	0	0	0	0	0	0	0	0	0	0	0	0	0	0	0	0	0	0	0	0	0	0	0	0	0	0	0	0	0	0	0	0	0	0	0	0
37751	0	0	0	768.643	2968.54	0	0	0	0	0	0	0	1835.85	0	0	0	1086.46	0	0	0	0	919.894	0	0	0	0	2984.63	0	0	0	1585.71	0	0	0	0	0	0	0	0	0	0	0
37775	0	0	0	30.7627	0	0	0	0	0	0	0	0	0	33.2448	0	0	0	0	0	0	0	0	0	0	0	0	0	0	0	0	0	0	0	56.077	21.0637	0	0	0	27.6339	0	0	0
37785	873.159	430.166	0	25.6089	123.966	184.008	87.2524	333.538	229.156	341.599	321.63	168.629	0	31.3431	112.244	0	369.231	519.602	168.386	543.401	378.928	211.062	156.794	0	255.257	326.459	171.444	263.219	264.214	0	159.127	0	0	244.572	0	214.656	1779.32	82.5284	0	379.387	196.563	903.024
37794	0	0	207.893	0	0	12.0379	33.565	68.7625	0	0	0	0	0	0	0	0	0	0	156.509	0	63.401	40.2668	0	97.5764	0	0	172.389	0	0	328.461	198.901	0	103.295	0	191.41	0	0	0	0	0	0	81.461
37796	44.9205	67.2107	0	0	0	0	0	0	0	0	56.1144	0	0	0	0	0	0	0	0	0	32.8503	0	0	0	0	56.8706	0	0	0	0	0	0	0	0	80.5817	0	296.945	0	0	0	0	0
37805	0	0	0	73.6045	0	0	0	0	797.672	0	0	0	0	0	0	0	0	0	0	0	0	0	0	0	445.425	0	0	0	0	0	0	0	0	0	0	0	0	0	0	616.934	0	0
37903	62.7479	806.56	897.85	998.455	205.967	1184.28	902.568	2032.66	2403.68	559.008	650.33	1128.7	470.039	803.82	490.882	316.759	223.857	478.16	542.412	512.006	1247.1	1162.54	615.504	3530.89	133.319	641.699	2899.92	1158.42	880.964	2453.15	1903.26	327.792	1777.58	844.879	7401.02	1449.81	531.016	2084.27	1899.14	663.198	61.8194	1305.43
37904	0	0	0	0	0	0	0	0	0	0	0	0	0	0	0	0	0	0	0	0	0	0	0	0	0	0	0	0	17.9674	0	0	0	0	0	0	0	0	0	0	0	0	0
37949	3229.29	1522.65	3060	277.918	941.36	797.246	2572.08	4729.1	6576.67	1416.07	763.96	952.302	755.251	6918.05	2751.1	0	1708.65	2261.45	1449.51	1544.15	1248.39	372.318	5062.42	2883.83	3881.09	867.881	2813.9	1350.12	2894.86	5710.21	2620.3	5698.06	1748.52	2777.25	2516.04	2579.35	4201.06	0	2050.54	1925.33	1651.36	1666.99
37963	0	0	0	0	0	0	0	0	0	0	0	0	0	0	0	0	0	0	0	0	0	74.6516	0	0	0	0	0	0	0	0	0	0	0	0	0	1603.71	0	0	0	0	0	0
37978	53.2277	0	0	0	0	0	0	0	0	0	123.933	0	0	0	0	0	0	0	0	46.1575	130.802	0	0	0	0	0	85.1113	0	186.184	0	0	52.8652	0	25.9086	0	0	0	0	0	0	0	80.8378
38007	0	0	27.4278	0	0	0	0	0	0	0	0	0	0	0	0	0	0	0	0	0	0	0	0	124.067	0	0	0	0	0	0	0	0	0	0	0	0	0	0	0	0	0	42.6374
38009	0	57.8095	0	10.2532	0	0	27.5615	0	0	0	0	0	0	0	0	0	0	30.6083	30.7515	0	69.163	0	0	0	0	0	0	8.5927	0	0	0	249.41	0	0	0	0	0	0	0	0	0	0
38010	0	0	0	0	0	0	0	0	0	33.6153	0	51.1579	0	0	0	1039.77	0	0	24.9173	0	51.2186	0	0	673.782	0	0	0	0	0	42.8065	0	0	0	0	101.373	517.038	0	0	0	0	33.9164	0
38011	0	0	0	26.0514	0	0	0	0	0	0	0	0	0	0	8.9386	0	0	0	0	0	17.4021	0	0	0	0	0	0	0	33.0778	0	0	101.021	10.8137	0	0	0	0	0	0	0	0	0
38021	0	0	0	0	0	0	0	0	0	0	0	0	0	0	0	0	0	0	0	0	0	0	0	0	0	0	0	0	0	0	0	0	0	0	0	0	0	0	0	0	0	0
38037	0	0	722.512	0	0	0	0	0	0	33.6997	0	0	779.581	44.2558	0	223.736	0	0	0	25.543	0	0	0	432.1	0	370.814	0	0	0	102.215	0	0	51.2933	0	413.34	0	0	70.4212	0	94.2496	0	0
38063	0	0	0	0	0	0	0	0	0	0	0	0	0	0	0	0	0	0	0	0	0	0	0	0	0	0	0	0	0	0	0	0	0	0	0	0	0	0	0	0	0	0
38087	0	0	0	0	0	0	0	0	0	0	0	0	0	0	0	0	0	0	0	0	0	0	0	0	0	0	0	0	0	0	0	0	0	0	0	0	0	0	0	0	0	0
38099	0	0	0	0	0	0	0	0	0	0	0	0	0	0	0	0	0	0	0	0	0	0	0	0	0	0	20.6628	0	0	0	0	0	0	0	0	0	0	0	0	0	0	0
38105	0	0	0	0	0	0	0	0	0	0	0	0	0	0	0	0	0	0	0	0	0	0	0	0	0	0	0	0	0	0	0	0	0	0	0	0	25.4948	0	0	0	0	0
38169	0	0	0	0	0	0	0	0	0	0	0	0	0	0	0	0	0	0	0	0	0	0	0	0	0	0	0	0	0	0	0	0	0	0	0	0	0	0	0	0	0	0
38171	0	0	0	0	0	9.279	0	0	0	0	69.2438	0	0	0	0	0	0	0	0	0	0	0	0	0	0	0	0	12.1308	0	0	0	0	0	0	0	0	0	0	0	0	0	0
38174	0	0	271.982	0	83.3852	370.062	771.699	0	55.7028	359.293	0	134.393	205.502	100.266	0	66.1324	80.5296	1195.4	198.563	0	345.368	145.983	254.416	107.996	827.92	0	620.492	137.043	225.152	832.284	1366.28	0	89.1195	0	248.116	265.129	0	0	79.4668	181.724	182.9	92.4677
38191	0	146.691	0	0	0	0	0	0	0	0	0	0	17.4705	0	0	0	0	0	115.254	0	0	19.2143	0	0	0	0	0	0	0	0	0	0	0	0	219.003	0	0	0	358.533	0	0	0
38217	0	0	0	0	0	0	0	0	0	0	0	0	0	0	0	0	0	0	0	9.9086	513.11	0	0	0	0	0	0	0	0	0	0	0	0	0	0	0	0	0	0	0	0	0
38256	908.211	0	0	0	0	0	0	0	0	0	0	0	0	0	0	0	0	0	0	0	0	0	97.2488	0	0	0	29.3459	0	0	0	0	0	0	0	0	0	0	0	0	0	0	0
38263	0	0	0	24.1599	0	6.6967	0	0	0	0	0	0	0	0	0	0	0	0	0	0	0	0	0	0	0	0	0	0	0	0	0	0	0	0	0	0	0	0	0	0	0	0
38266	38.2776	200.749	0	0	0	0	114.52	0	201.092	0	103.044	0	112.305	0	0	79.631	0	0	0	94.0544	169.341	0	0	0	0	62.2241	18.306	0	66.0216	0	0	170.988	0	60.8587	126.985	253.711	234.289	0	79.2567	0	0	0
38308	0	0	0	0	0	0	0	0	0	0	0	0	0	0	0	0	0	0	0	0	0	0	0	0	0	0	0	0	0	0	0	0	0	0	0	0	0	0	0	0	0	0
38397	110.017	73.7051	246.767	396.635	38.5956	92.3211	539.591	113.447	0	0	81.924	134.553	170.561	0	154.585	0	108.38	0	0	43.2584	67.2045	32.1091	30.8275	0	0	32.3735	31.2642	0	0	0	119.879	111.688	82.4273	149.857	0	151.132	0	0	0	48.1428	0	34.0379
38459	0	0	0	0	0	0	0	0	0	0	0	0	47.616	0	0	0	0	0	0	0	0	0	0	0	0	0	0	0	0	0	0	0	0	0	0	0	0	0	0	0	0	0
38460	0	27.911	0	86.3514	0	34.1292	0	150.583	407.179	69.4207	63.5763	87.8659	0	102.24	79.4644	0	0	0	0	0	101.182	0	123.155	0	126.559	0	187.947	77.7975	131.237	0	0	119.326	75.1389	128.534	0	0	244.058	0	19.805	18.5746	55.7287	0
38510	0	0	0	0	0	0	0	0	0	0	0	0	0	0	0	0	0	0	27.5039	0	0	0	0	0	0	0	0	0	0	0	265.425	0	0	0	0	0	0	0	0	0	0	0
38555	0	0	0	0	0	0	0	0	0	0	0	0	0	0	0	0	146.461	0	0	0	0	0	0	0	0	0	0	0	0	0	0	0	0	0	0	0	0	0	0	0	0	0
38566	235.485	0	0	26.1729	0	0	0	0	111.512	430.112	0	32.6628	0	0	0	0	0	219.229	0	0	0	0	44.6906	0	0	0	0	0	297.775	0	0	0	0	3.8233	0	0	113.341	0	0	0	0	0
38586	35.4424	41.177	280.618	0	0	0	123.512	0	118.258	19.5544	150.03	0	0	0	63.6646	0	0	0	0	0	66.8658	0	0	0	51.0207	59.3313	95.2514	0	136.919	299.257	0	0	66.4314	14.0446	0	101.265	50.9667	0	0	0	0	39.7156
38605	3685.34	2831.66	2533.59	6866.32	3832.4	3380.48	7215.36	6647.78	5514.15	3455.4	6129.17	6537.85	1809	2620.63	4314.64	5832.55	3206.59	3186.16	1994.08	2648.24	4460.31	4051.85	3148.05	2512.83	3269.84	3719.79	4095.65	8236.62	3053.36	3029.82	5206.19	9451.23	5412.08	4871.66	3416.39	6680.97	4112.82	6115.61	2748.32	4554.03	4534.46	3394.63
38617	0	527.502	754.969	1705.96	623.36	286.838	1222.96	979.625	418.25	0	448.79	763.184	40.2497	439.889	591.758	0	508.453	0	159.757	319.051	442.178	514.368	618.149	226.866	510.135	229.624	529.652	416.721	0	0	500.524	401.568	501.441	640.411	0	0	0	0	1269.99	496.111	361.875	421.777
38651	0	0	0	0	0	0	0	0	0	0	0	0	0	0	0	0	0	0	0	0	0	0	0	0	0	0	0	0	0	0	0	0	0	0	0	0	0	0	0	0	0	0
38659	0	0	0	0	0	0	0	0	0	0	0	0	0	0	0	0	0	0	0	0	0	0	0	0	0	0	0	0	0	0	0	0	0	0	0	0	0	0	0	0	0	0
38666	0	54.4455	0	0	0	0	0	0	0	0	0	0	0	0	0	0	0	0	0	0	0	0	0	0	0	0	0	0	0	0	0	0	0	0	0	0	0	0	0	0	0	0
38676	0	0	0	0	0	0	0	0	0	0	0	0	478.068	0	0	722.652	0	0	0	0	0	0	0	0	0	0	0	0	0	0	0	0	0	0	3573.45	0	1846.97	6646.94	0	0	0	0
38701	0	7.9041	0	39.3991	0	0	0	0	0	0	0	0	0	0	0	0	0	0	0	0	0	0	0	0	0	0	0	0	0	0	0	0	0	0	0	0	0	0	0	0	0	0
38708	0	0	0	0	0	0	0	0	0	0	0	0	0	0	0	0	0	0	0	0	0	0	0	0	0	0	15.3517	0	0	0	0	0	0	0	0	0	0	0	0	0	0	0
38719	0	0	0	0	0	0	0	0	0	0	0	0	0	0	0	0	0	0	0	0	0	0	0	0	0	0	0	0	0	0	0	0	0	0	0	0	0	0	0	0	0	0
38743	0	0	150.73	0	0	0	0	0	0	0	0	0	0	0	18.4843	0	397.301	874.81	0	0	0	0	0	0	0	0	0	0	0	0	0	0	0	0	0	0	202.918	0	0	0	0	0
38752	4305.55	4092	3009.86	565.168	2849.94	2362.66	1705.19	5795.48	9272.51	783.052	5982.86	2760.33	6058.49	4645.73	2946.41	2591.53	2205.68	6066.14	2476	1800.54	2674.82	1122.64	5669.78	6279.79	6578.76	4778.28	5553.75	2598.85	9130.42	13755.7	7055.45	9197.01	3393.8	3478.11	6238.48	5998.34	3903.55	6669.02	6219.81	3106.56	3442.53	3964.27
38755	384.183	0	0	0	0	0	0	0	0	20.2257	0	0	0	0	95.5863	0	72.0149	348.95	0	0	0	0	0	0	0	0	0	0	0	0	0	0	0	0	0	0	0	0	0	0	0	0
38780	123.658	0	370.714	5.7193	338.548	615.005	499.974	387.182	563.811	794.305	388.013	649.835	0	0	515.94	0	515.643	0	0	0	580.778	0	63.2596	0	132.14	0	0	0	0	0	535.064	586.813	166.013	0	0	13.5065	18.5548	2077.2	0	0	221.618	55.5195
38790	0	0	43.0369	0	0	0	45.8481	0	123.387	0	106.644	0	0	90.856	0	0	149.578	0	999.862	0	0	112.033	0	93.2552	65.8327	0	35.5987	103.131	0	0	80.2397	84.8048	131.288	112.44	0	0	171.42	0	0	0	0	0
38798	945.041	1528.18	2027.72	2924.18	2177.61	2075.87	1926.85	3056.81	3532.68	2742.03	1529.43	3672.47	1526.46	4042.88	2165.67	1625.59	1762.52	1149.92	725.714	2558.64	2588.76	3153.7	1539.5	0	735.583	0	1938.58	1287.2	780.987	3856.02	2554.91	3070.27	674.922	3773.82	3893.65	4598.57	909.08	2773.32	4387.33	2412.19	4719.75	3588.73
38879	0	298.803	0	217.583	0	0	0	0	0	0	0	0	2597.28	581.712	0	3871.24	0	113.813	388.899	304.846	0	1643.29	0	0	0	706.509	169.194	166.04	267.643	5466.18	0	0	148.68	336.659	1322.29	2575.27	952.348	0	881.818	187.035	770.3	700.038
38910	77.5944	139.113	179.736	0	0	35.4005	74.308	447.731	141.529	336.467	133.357	433.087	0	215.128	166.062	0	380.4	99.9514	0	372.635	389.945	42.8553	60.7512	0	0	67.8155	244.252	76.2846	0	0	212.707	206.827	31.9849	371.095	268.333	461.025	223.612	0	220.948	347.305	343.234	1430.85
38933	0	0	0	0	0	0	0	0	0	0	0	0	0	0	0	0	0	0	0	0	0	0	0	0	0	0	0	0	0	0	0	0	0	0	0	0	0	0	0	0	0	0
38951	0	53.9602	134.3	95.8617	0	122.896	129.214	291.847	789.821	38.8135	57.0554	86.2497	0	14.9245	0	0	0	0	103.147	85.1372	385.919	186.646	66.8171	960.046	0	32.747	890.319	186.284	29.8698	0	154.051	36.5401	190.048	171.299	1397.32	150.896	0	178.57	370.637	0	0	143.813
38963	0	19.3597	0	0	0	0	0	0	0	0	0	0	88.7419	0	0	3081.48	0	0	0	0	0	0	0	0	0	0	0	0	0	113.895	0	0	0	0	903.631	0	0	1590.76	0	0	0	0
38991	0	0	29.6658	0	0	0	0	0	0	0	0	0	0	0	0	0	0	0	0	0	12.881	0	0	92.1969	0	0	0	0	25.5258	0	26.8691	0	0	0	0	0	0	0	0	0	0	0
39000	0	0	0	0	0	0	0	0	0	0	0	0	0	0	0	0	0	0	0	0	0	0	0	0	0	0	0	0	0	0	0	0	0	0	0	0	0	0	0	0	0	0
39002	0	0	0	0	0	0	0	0	0	0	0	0	0	0	0	0	0	0	0	0	0	0	0	0	0	0	0	0	0	0	0	0	0	0	0	0	0	0	0	0	0	0
39005	0	0	0	0	0	0	0	0	0	0	0	0	0	0	0	0	0	0	0	0	0	0	0	26.9108	0	0	0	0	0	0	0	0	0	0	0	0	0	0	0	0	0	0
39033	0	0	0	0	0	0	0	0	0	0	0	0	0	0	0	0	0	0	0	0	0	0	0	0	0	0	0	0	0	0	0	0	0	0	0	0	0	0	0	0	0	0
39047	0	0	0	0	18.5597	0	0	0	0	0	0	0	0	0	0	0	0	433.324	614.383	82.8852	0	0	34.5764	0	0	0	0	0	0	0	0	0	0	0	0	0	0	0	0	0	0	0
39064	374.563	425.749	190.071	310.467	280.251	28.3835	191.947	0	0	91.1321	279.628	49.171	440.43	14.7823	184.515	477.85	72.1213	0	0	103.08	218.333	205.233	297.207	168.005	880.536	533.337	97.5907	380.101	508.842	65.933	55.3393	0	590.337	32.6294	168.596	0	1309.83	0	66.3213	177.462	17.8006	26.7477
39129	308.708	1282.91	0	343.011	1269.37	3384.91	453.039	455.478	1622.88	219.148	2770.2	1578.76	0	0	0	0	90.1947	0	0	0	0	0	233.908	5118.13	423.708	443.009	666.235	0	1645.02	634.184	1410.74	2549.8	1314.47	0	0	0	0	0	0	0	0	0
39145	0	0	0	0	0	0	0	0	0	0	0	0	0	0	0	0	0	0	0	0	0	0	0	0	0	0	0	0	0	0	0	0	0	0	0	0	0	0	0	0	0	0
39163	215.17	246.083	0	701.82	139.829	253.574	762.474	368.481	579.413	61.6804	541.377	241.62	0	387.943	198.221	0	127.843	126.272	25.4275	187.674	170.194	126.159	269.56	186.727	0	0	151.122	369.924	379.751	89.778	324.061	408.628	218.53	352.811	169.701	80.8203	207.978	834.761	527.903	231.864	281.429	235.035
39168	0	0	0	44.6359	0	0	0	0	0	115.952	0	19.7933	0	27.1184	0	0	237.465	0	0	0	0	0	11.8627	0	0	0	0	0	0	0	160.166	0	0	0	0	0	0	0	17.9186	31.7529	0	36.2278
39275	0	0	0	0	0	0	0	0	0	0	0	0	0	0	0	0	0	0	0	0	42.3139	0	0	0	0	0	0	0	0	0	0	0	0	0	0	0	0	0	0	0	0	0
39276	339.879	0	201.589	131.653	284.035	61.3536	292.479	99.1766	159.47	231.248	286.152	160.559	244.801	0	0	0	0	0	0	0	222.485	35.3278	248.009	0	160.953	160.721	233.432	260.533	346.852	0	0	135.18	267.83	159.565	251.717	0	0	70.7386	204.938	392.574	32.2733	0
39310	0	0	98.7203	0	0	0	0	0	0	13.7601	0	0	0	0	45.3406	0	0	0	0	0	51.4294	0	0	0	0	0	0	0	0	0	43.9137	0	50.1514	0	0	0	0	0	0	0	0	0
39322	0	0	0	0	0	0	0	13.6813	0	0	0	0	0	0	0	0	0	0	0	0	0	0	0	0	0	0	0	0	0	0	0	0	0	0	0	0	0	0	0	0	0	0
39607	848.26	851.011	1521.38	1926.66	1030.24	981.946	2607.66	653.194	695.306	347.593	828.195	793.32	666.843	887.423	1492.11	0	591.459	475.13	114.442	445.457	535.215	377.658	442.17	0	765.474	514.955	556.326	738.228	623.769	517.299	692.574	1475.19	798.417	1278.7	678.244	1529.69	1253.31	0	0	603.376	496.573	497.606
40075	0	446.614	595.686	56.87	0	0	38.4047	292.317	0	60.8055	308.676	121.5	5486.76	859.068	0	0	0	0	77.3889	126.798	12.3079	950.239	0	885.249	0	246.512	0	0	0	0	0	930.867	115.409	0	5216.42	794.714	74.4836	189.883	0	457.177	0	0
40091	6343.78	2686.49	3381.61	346.268	1623.28	647.263	3193.62	3549.04	5641.69	1702.56	2158.2	1136.72	3725.67	6297.63	3797.2	309.596	1753.75	3112.91	3511.76	1778.45	1582	881.69	5030.43	3958.16	5496.78	2345.28	3149.94	1072.19	5242	5267.52	4662.81	5044.35	2062.14	2822.11	7204.76	6478.49	9176.82	0	2994.71	2973.52	2022.3	2914.29
40103	0	0	0	0	0	0	0	0	0	0	0	0	0	0	0	0	0	0	0	0	0	0	0	0	0	0	0	0	0	0	0	0	0	0	0	0	0	0	0	0	0	0
40133	90.9593	108.398	0	35.7854	780.656	0	0	863.01	0	0	115.392	251.418	0	790.626	0	57.5018	0	0	0	108.78	42.6384	0	540.618	0	0	165.698	120.972	40.2524	33.9436	0	0	322.545	107.808	248.505	349.446	129.525	753.254	696.118	616.875	232.433	0	48.0235
40159	0	0	378.602	0	0	0	0	0	0	9.1563	0	0	0	0	0	0	0	0	0	0	0	0	0	0	0	0	0	0	0	0	0	0	0	0	0	0	0	0	0	0	0	0
40169	0	0	30.6427	0	0	0	0	0	0	12.6688	424.328	0	0	0	0	221.653	19.6513	0	0	0	58.771	0	0	0	0	173.102	0	0	0	0	19.5513	129.987	0	0	0	502.774	165.9	0	16.996	0	0	0
40221	0	19.0901	0	0	0	0	0	0	0	0	0	0	216.736	0	0	0	0	0	354.469	0	0	0	0	202.893	0	0	0	0	0	0	0	0	0	90.1764	201.784	0	0	0	175.459	0	0	0
40225	0	0	0	0	0	0	0	0	0	0	0	0	0	0	0	0	0	0	0	0	0	0	0	0	0	0	0	0	0	0	0	0	0	0	0	0	0	0	0	0	0	0
40243	17233.6	14544.3	14488.5	20187.8	18865	16987.7	27374.8	19318.3	30953.4	17713.6	17713.5	18589.4	14521.8	20235.9	22176.7	14480.4	17506.9	21247.6	11147	18116.1	25871.2	13115.9	12724.9	9908.59	19512.3	22355.3	14059.2	24860.9	16123.5	15662.4	17279.2	32954.8	16402	23503.2	14201.8	27744.9	29134.3	20665.1	16980.4	14818.2	17544.5	15656.6
40259	141.274	184.085	0	0	47.632	0	118.547	95.8256	248.509	0	69.9881	15.829	0	277.399	0	0	22.4642	0	0	0	108.668	0	26.2237	0	0	34.3215	47.9734	57.5707	187.237	0	43.2954	236.419	0	111.868	0	0	211.33	0	23.6235	0	0	0
40260	2014.42	1702.49	3582.81	1683.7	3155.54	1448.06	4044.87	1857.28	2152.31	1309.63	1546.68	1433.02	745.666	2988.87	3096.06	887.973	1801.79	1169.34	729.895	1537.37	1363.64	1263.99	3963.53	588.063	2751.96	904.825	1703.27	2347.97	1464.56	1026.47	1694.81	1004.7	1615.36	1168.29	1066.32	483.086	4944.63	1288.49	2845.38	1349.75	1609.47	1649.08
40277	546.802	0	0	41.5909	411.84	2009.36	0	56.1928	0	0	0	0	0	0	0	1921.39	594.387	11375.8	1406.17	104.367	3267.06	1428.55	374.171	618.834	0	0	0	0	0	0	0	0	0	0	0	0	0	0	0	2133.84	3727.78	1011.52
40283	0	0	0	0	0	0	0	0	0	0	0	0	0	0	0	0	0	0	0	0	0	0	0	0	0	0	0	0	0	0	0	0	0	0	0	0	0	0	0	0	0	0
40291	0	42.805	0	0	0	0	0	37.8941	0	0	0	0	0	0	0	0	0	0	73.0133	0	0	213.39	0	0	0	0	8.9329	0	0	0	0	0	0	0	0	0	0	0	0	0	0	0
40294	751.443	612.544	651.048	1054.06	896.737	930.87	969.23	651.741	987.93	771.333	680.632	712.483	408.964	1007.47	604.654	322.52	754.551	941.167	561.171	1030.09	429.932	834.53	566.539	94.2117	590.785	522.048	500.073	889.61	395.653	209.984	608.084	299.864	245.447	681.048	370.338	668.001	652.798	315.104	624.722	615.297	903.109	808.681
40336	0	0	0	0	0	0	0	0	0	0	0	0	0	0	0	0	0	0	0	0	0	0	0	0	0	0	0	0	0	0	0	0	8.9846	0	0	0	0	0	0	0	0	0
40344	0	0	0	0	0	0	0	0	0	0	0	0	0	0	0	0	0	0	0	0	0	0	0	0	0	120.541	0	0	0	0	0	0	375.319	0	0	0	0	0	0	0	0	0
40360	0	0	0	0	0	0	0	0	0	0	0	0	91.2261	0	0	0	0	0	0	0	0	0	0	360.172	0	0	0	0	0	0	0	0	0	0	0	0	0	0	0	0	0	0
40363	0	0	0	0	33.5457	0	0	0	0	0	0	0	0	0	29.5306	0	0	0	0	0	0	22.4737	0	0	0	0	0	0	0	0	0	0	0	0	0	0	0	0	0	0	0	0
40366	0	0	0	54.2324	0	0	28.7448	67.0217	0	0	1092.18	0	0	0	0	0	101.539	0	0	81.1199	0	239.522	0	0	0	0	0	0	574.461	0	0	215.126	0	74.7694	0	0	0	0	0	29.4311	0	0
40409	0	31.0978	81.2583	0	0	0	0	0	0	0	0	0	214.748	34.1488	0	167.659	0	0	88.0154	0	68.893	0	0	354.454	0	0	0	0	0	1177.98	0	0	0	0	687.011	0	0	724.935	0	0	0	0
40452	0	0	105.9	0	0	0	0	0	0	0	0	0	0	0	0	0	0	0	253.068	0	147.565	54.4129	0	37.0185	0	0	57.2696	0	0	0	0	0	37.4176	0	89.6357	22.7523	0	0	0	0	0	43.2892
40453	0	0	0	58.4053	0	0	0	0	0	0	0	0	0	0	0	0	0	0	0	0	0	0	0	0	0	0	0	0	0	0	0	0	0	0	0	0	0	0	0	0	0	0
40461	0	0	0	0	38.9612	11.5162	0	281.724	154.03	0	0	0	0	0	0	0	49.1114	0	0	0	0	0	0	0	0	0	0	0	0	0	0	0	0	61.3927	0	0	0	0	0	243.217	27.6694	49.5044
40481	0	0	0	0	0	0	0	0	0	0	0	0	20.341	0	0	0	0	0	0	0	0	0	0	0	0	0	0	0	0	0	0	0	0	24.0771	0	0	0	0	0	0	0	0
40484	0	0	0	0	0	0	0	0	0	0	0	0	0	0	0	0	0	0	0	0	0	0	0	0	0	0	0	0	0	0	0	0	0	0	0	0	0	0	0	0	0	0
40487	388.68	0	26.6733	0	0	0	0	102.895	691.557	63.7769	0	0	0	587.903	148.623	0	0	330.24	0	0	0	0	124.074	0	218.802	165.331	167.406	0	282.996	0	221.007	1253.95	105.363	0	0	0	502.554	0	0	0	0	94.4118
40493	0	0	0	0	0	0	0	0	0	0	0	0	0	0	0	28.1876	0	49.8416	0	0	0	0	0	29.6175	0	0	34.1521	0	0	0	0	0	0	0	0	0	0	0	19.1656	14.9022	0	27.4338
40495	0	0	0	0	0	0	0	0	0	0	0	0	0	0	0	0	19.1817	0	0	0	0	0	0	0	0	0	0	0	0	0	0	0	0	0	0	0	0	0	0	0	0	0
40536	0	0	0	0	0	56.5391	42.6963	0	0	1261.76	123.255	98.9103	0	0	0	0	540.988	0	0	485.78	0	0	0	0	0	0	0	99.0003	0	131.08	0	124.497	0	0	0	235.304	0	0	36.7782	0	0	0
40541	591.931	671.91	604.548	379.643	797.293	299.236	0	0	994.128	0	0	0	101.238	688.777	236.864	237.617	0	330.753	426.842	0	356.105	257.059	979.273	57.7358	756.425	45.2299	0	348.791	598.932	0	0	0	0	476.354	386.035	0	906.493	0	323.358	0	819.467	0
40565	0	0	0	0	0	0	0	0	0	0	0	0	0	0	0	0	0	0	0	0	0	0	0	0	0	0	0	0	0	0	0	0	0	0	0	0	0	0	0	0	0	0
40569	0	0	0	0	0	0	0	0	0	0	0	0	0	0	0	0	0	0	0	0	0	0	0	0	0	0	0	0	0	0	0	0	0	0	0	0	0	0	0	0	0	0
40572	0	0	0	0	0	0	0	454.457	0	0	0	0	24.37	0	0	72.701	0	0	0	0	0	0	0	69.9668	0	0	336.13	0	0	0	0	502.112	0	0	0	280.219	0	34.6438	0	477.98	0	426.431
40606	0	0	0	0	0	0	0	0	0	0	0	0	0	0	0	0	0	0	0	0	0	0	0	0	0	0	0	0	0	0	0	0	0	0	0	0	0	0	0	0	0	0
40619	247.395	629.302	158.405	25.7862	110.1	111.315	153.425	98.6138	678.789	58.8869	359.545	36.6628	0	99.2731	133.991	0	28.1761	0	0	16.6904	92.4621	0	114.203	0	0	0	114.585	75.9733	275.397	0	41.8036	354.7	60.4137	148.308	0	582.095	105.217	0	236.263	23.5449	126.623	64.6737
40627	0	0	0	941.53	847.599	0	0	0	0	0	0	0	0	0	37.4457	600.272	0	266.889	39.1794	0	0	729.567	0	320.176	0	50.8397	211.716	0	0	327.267	0	0	0	0	0	0	0	68.6074	0	0	0	0
40645	930.129	286.49	343.919	0	0	0	2884.56	0	353.369	0	444.848	109.701	1246.96	0	0	1403.62	0	267.168	0	25.2142	53.845	0	0	6453.98	0	6043.54	0	0	0	11574.7	0	164.429	0	0	0	1371.81	1331.01	0	18.0237	0	0	0
40677	0	0	0	0	0	128.712	0	0	0	0	0	0	0	0	0	0	0	0	0	0	0	0	0	0	0	0	0	0	0	0	0	0	0	0	0	0	0	0	0	0	0	0
40680	0	0	0	0	0	0	0	0	0	0	0	0	0	0	0	0	0	0	0	0	0	0	0	0	0	0	0	0	0	0	0	0	0	0	0	0	0	0	0	0	0	0
40737	0	0	0	0	0	5.0126	0	56.0521	0	17.1241	0	0	0	0	0	0	0	0	0	0	0	0	0	0	0	41.3887	0	35.9692	0	0	0	155.702	0	0	0	0	0	0	0	0	0	0
40745	0	0	0	0	0	0	0	0	0	0	0	0	0	0	0	0	0	0	0	0	0	0	0	0	0	0	0	0	0	0	0	0	0	0	145.366	0	0	0	0	0	0	0
40748	0	0	0	0	0	0	0	0	0	36.1025	0	0	0	0	39.6294	0	49.2212	0	0	0	98.468	0	0	0	0	0	132.517	0	0	0	0	193.171	87.8279	0	0	0	0	0	0	0	0	25.1124
40759	0	0	0	0	0	0	0	0	0	0	0	0	152.387	0	0	0	0	0	0	0	0	0	0	459.268	0	0	0	0	0	4483.12	0	0	0	0	22.0681	671.993	0	1870.4	0	0	0	0
40864	0	0	0	0	0	0	0	0	0	22.1259	24.7702	17.1894	165.414	0	15.2299	1341.95	0	0	0	0	0	18.7904	0	865.929	0	0	25.8901	0	18.963	831.225	0	0	0	0	1167.58	0	0	76.5428	585.601	28.3869	0	53.7927
40997	275.983	290.298	0	408.239	638.698	0	0	0	0	160.934	361.446	344.03	452.805	515.665	0	0	0	131.787	0	0	0	87.1408	165.744	0	0	0	261.129	0	0	0	277.809	754.294	0	460.202	0	498.833	588.957	0	0	0	160.597	173.797
41166	0	0	1118.62	0	0	475.126	761.275	176.368	355.557	0	0	0	0	0	558.332	0	169.804	0	0	160.749	257.682	0	0	0	330.951	262.375	0	192.204	667.762	86.3508	0	0	304.62	0	409.466	0	0	0	0	168.542	0	0
41336	44.9521	26.1673	0	0	33.0992	0	0	0	98.644	74.7289	60.0646	0	0	19.227	0	0	19.0144	0	0	0	0	0	56.4871	0	0	0	54.8499	0	130.833	0	65.8271	29.0365	79.578	0	0	0	0	0	25.3729	0	0	163.791
41342	0	20.392	0	29.5485	0	24.5216	12.4724	0	0	0	85.8662	0	0	0	0	0	0	0	33.1369	38.4438	52.8409	36.5767	0	0	0	0	0	6.8017	17.4462	0	0	39.6254	0	26.3532	0	0	0	0	0	0	0	0
41345	0	0	0	0	0	11.427	0	0	0	12.9586	26.421	8.8713	0	0	45.9611	0	9.552	0	0	0	17.7028	12.9153	0	39.9626	0	0	29.449	0	46.5821	0	0	18.2169	0	3.5553	735.681	50.5569	0	74.5703	0	29.8337	0	0
41425	0	0	0	0	0	0	0	0	0	0	0	0	0	0	0	0	0	0	0	0	0	0	0	0	0	41.6341	0	0	0	67.7389	0	0	0	0	0	0	80.5956	0	0	0	0	0
41431	3490.31	1431.52	2240.16	318.252	1621.08	1086.01	2234.98	3110.46	5802.67	1606.53	2335.49	1169.52	2492.21	6161.12	2865.99	0	1214.77	2498.2	3699.49	0	999.058	1215.5	4230.86	4856.17	4544.46	1929.31	1857.97	3065.38	4414.19	8489.58	2253.3	3626.18	1394.82	4156.01	3886.12	6237.45	9909.85	1236.95	1699.91	1441.32	2346.86	1278.81
41434	483.789	0	942.361	0	312.756	557.215	464.202	448.913	1625.85	0	489.207	378.533	338.753	0	531.356	0	0	551.124	520.045	694.273	0	210.543	357.359	376.508	566.064	557.772	0	107.617	783.248	239.275	461.604	858.06	470.709	800.676	132.997	248.726	908.471	0	388.363	369.63	413.632	488.835
41471	0	0	1325.11	0	0	140.214	408.644	319.447	293.638	113.671	216.855	140.079	125.867	116.161	228.541	0	65.9178	630.799	382.044	97.4945	381.593	103.39	102.821	1083.58	66.3069	170.319	460.339	73.105	843.092	706.399	511.249	123.935	280.962	81.5105	760.576	0	74.3168	269.464	90.831	42.9683	83.0187	301.612
41476	0	0	1413.14	0	0	300.867	0	412.02	712.359	0	0	0	0	0	370.218	0	0	223.846	239.61	0	357.917	0	0	841.603	0	0	368.914	0	394.813	0	423.512	0	491.645	0	0	0	0	0	189.116	94.6842	0	400.49
41485	0	0	0	67.0369	0	24.3499	0	0	0	0	24.0179	0	600.247	485.91	0	0	449.979	0	0	0	465.072	0	53.2534	0	0	80.2362	524.449	276.72	0	0	0	0	0	0	554.846	0	0	0	13.9129	0	0	0
41513	0	0	0	0	2691.24	1930.58	1845.43	0	381.75	204.537	0	1282.1	528.768	538.636	2434.84	0	0	438.506	0	0	0	1623.04	171.194	273.396	1228.69	9437.36	0	0	0	712.758	77.1051	0	398.941	0	554.516	7617.57	0	0	695.2	2673.65	0	0
41514	3083.24	1969.12	2157.75	0	0	0	1267.55	2840.14	792.996	398.127	10235.8	0	660.884	188.286	0	786.382	1476.83	558.096	3428.02	6676.06	7496.37	24.4978	694.837	1068.14	859.332	0	3537.25	0	6950.14	2192.17	1260.19	3924.33	332.735	1770.09	170.82	0	5131.6	0	110.604	0	0	5184
41539	228.616	67.0772	0	63.9248	80.7133	0	0	0	0	86.4732	0	78.2213	0	0	0	0	0	0	78.8259	0	0	22.0838	0	0	505.283	0	12.607	24.489	0	130.002	0	53.1901	0	182.004	0	0	123.122	0	0	0	44.1856	0
41597	24.9707	15.8956	0	130.022	0	0	0	0	0	0	0	37.359	0	0	0	114.727	0	0	0	0	0	98.6395	0	0	0	0	0	0	0	0	0	0	0	0	0	0	0	0	0	0	63.5333	0
41601	2641.71	2651.03	2940	3334.51	2795.92	3661.94	5224.59	4153.33	3627.63	2475.29	3039.98	3982.55	1826.92	4773.71	1889.19	0	2485.47	2831.79	1284.16	3316.35	1813.76	1241.33	2635.75	2324.36	1948.72	2408.04	2261.05	3408.53	1617.3	3550.26	4406.74	4493.89	2495.11	3913.15	1722.1	4418.78	2283.59	2528.11	2646.68	2399.93	3140.78	2533.6
41652	0	0	0	0	20.314	72.6635	0	0	73.237	0	0	0	0	0	0	0	51.8669	0	0	110.872	18.0344	0	0	0	0	0	8.7267	0	0	171.003	0	0	0	47.7704	0	0	0	0	0	0	0	60.4825
41654	0	0	0	0	0	0	0	0	0	0	0	0	0	0	0	0	0	0	0	0	7.5974	0	0	0	0	0	0	0	0	0	0	0	0	0	0	0	0	0	0	0	0	0
41655	0	62.0774	112.373	39.4406	127.289	0	0	93.4255	113.501	93.7477	0	108.598	0	138.089	0	0	143.464	91.0088	340.343	92.3357	0	296.791	110.649	0	0	0	30.305	0	0	0	51.2364	58.5984	22.1144	144.609	0	30.5329	0	0	36.3077	117.844	187.633	96.6017
41665	0	33.4192	747.721	36.7343	0	77.0454	178.655	140.337	45.9691	49.6004	72.7714	67.2183	0	76.5994	125.169	0	16.1593	104.868	148.599	32.4205	117.227	107.108	31.6449	488.085	0	95.784	129.935	0	206.653	224.654	316.096	0	203.859	27.1776	404.645	0	0	77.0416	60.4931	0	30.9764	79.3169
41735	0	0	0	128.524	0	8.8349	0	0	0	22.1773	0	14.8074	0	0	0	0	0	0	0	68.2681	47.5667	15.2227	0	68.2913	0	0	0	0	0	0	0	0	0	0	0	0	0	0	50.449	0	0	165.181
41737	0	0	0	0	0	0	0	0	0	0	0	0	0	0	0	0	0	0	0	0	0	0	0	54.8596	0	0	0	0	0	0	0	0	0	0	0	0	0	167.12	0	0	0	0
41770	0	936.493	0	0	0	0	0	2385.05	1372.17	0	0	539.521	0	0	0	0	0	549.374	251.868	0	0	0	0	0	0	609.615	1263.79	1190.42	639.496	0	1336.74	1163.19	0	0	309.284	457.842	0	0	0	1689.01	0	0
41815	0	0	0	5.7864	0	0	0	0	0	0	0	0	0	0	0	0	0	0	0	0	0	0	0	0	0	0	0	0	0	0	0	0	0	0	0	0	0	0	0	0	0	0
41830	32.8144	1177.23	0	0	0	0	0	0	640.149	0	0	0	729.826	1104.97	211.491	0	750.112	0	822.509	902.204	1001.62	0	0	0	33.9437	0	0	0	0	0	0	0	0	774.552	0	1297.03	367.289	121.616	1384.05	0	0	0
41832	428.453	245.883	219.14	57.0777	45.1486	53.7504	86.8522	264.289	283.722	79.9196	181.308	61.1919	0	195.056	129.639	0	80.5363	248.997	0	53.2473	119.235	34.2171	104.475	161.255	0	136.363	174.711	0	404.526	0	74.4586	0	197.451	127.847	0	511.245	269.242	244.955	380.389	101.39	97.3309	279.181
41833	1002.06	0	98.186	0	941.793	513.427	29.7671	0	3077.55	451.389	525.352	0	802.141	1577.81	0	0	0	1183.82	1471.2	624.001	548.03	370.198	1137.09	0	1511.49	770.823	274.37	51.6347	1329.23	0	0	1232.87	695.064	1356.57	0	0	1958.22	0	489.545	0	1134.57	530.775
41858	0	0	0	0	0	0	0	0	0	0	0	0	0	0	0	0	0	0	0	0	0	0	0	0	0	0	0	0	0	0	0	0	0	0	0	0	0	0	0	0	0	0
41863	603.788	416.818	1251.18	0	88.1165	0	284.923	557.262	1048.72	257.685	60.2667	0	0	541.997	183.782	0	93.5144	420.396	207.709	731.663	285.588	0	360.63	268.05	471.566	1119.81	498.324	235.371	641.03	531.93	0	684.612	275.228	265.597	214.21	0	455.819	39.9039	132.496	252.956	303.227	327.719
41869	0	0	0	97.4912	0	0	0	0	0	0	0	49.2105	0	0	0	0	0	0	0	0	0	0	0	0	0	0	0	0	0	0	0	0	34.5053	27.7603	0	0	0	0	13.2688	0	0	0
41892	0	0	0	0	0	12.7446	0	0	19.7701	0	239.775	0	0	0	0	0	21.1076	922.235	0	0	0	90.0081	0	0	0	0	0	0	439.706	0	0	0	0	0	0	0	0	0	0	56.2633	62.3573	0
41907	0	0	0	0	0	245.329	0	0	0	0	199.924	0	151.01	0	94.787	0	37.3902	25.9915	113.694	0	143.856	0	0	0	270.381	0	0	0	0	205.702	0	0	0	0	138.55	0	81.1419	0	0	16.9732	0	0
41908	129.869	107.235	0	13.6863	14.2815	15.8222	86.0626	80.0095	54.9107	0	127.256	18.6663	0	96.9073	0	0	0	0	0	0	0	0	89.9582	0	0	0	0	0	68.8935	0	0	0	0	71.3683	228.674	0	236.934	0	52.6186	65.8977	0	0
41917	0	0	0	158.882	0	0	0	0	0	0	0	0	21.7647	0	0	274.351	0	0	0	0	28.5543	13.1964	0	41.0073	0	0	0	0	0	301.169	0	0	0	10.1421	0	113.93	0	0	0	89.1043	0	0
41922	0	0	58.9258	149.952	446.077	0	145.784	310.429	236.758	0	196.202	0	0	343.604	0	0	322.884	0	100.74	360.081	239.773	262.445	60.97	0	0	0	102.855	176.343	0	0	90.6488	0	62.0329	253.063	0	92.0197	0	0	170.229	164.202	242.444	360.374
41972	0	221.244	26.3019	458.761	163.683	670.908	178.227	296.939	0	107.891	91.0473	375.458	0	0	0	0	0	0	0	0	0	0	31.8867	0	0	135.81	0	0	760.135	0	289.55	65.8166	316.141	0	0	0	50.4664	0	0	0	0	0
42033	0	0	0	0	0	0	0	0	0	0	0	0	0	0	0	0	0	0	0	23.6353	0	120.871	0	0	0	0	0	322.222	0	0	0	33.4336	0	148.29	0	0	0	0	96.5405	112.868	0	0
42064	0	94.2127	0	137.243	70.9791	57.0345	0	60.7298	0	80.9486	51.7494	81.1339	79.5425	37.6304	0	36.6056	29.629	0	92.1108	80.6177	98.1175	208.632	18.3129	78.3243	0	0	7.4007	30.4338	0	0	0	0	0	67.3704	25.0096	0	0	0	68.5503	24.1487	132.008	74.6626
42065	0	0	0	0	0	0	0	23.6298	0	0	0	0	0	0	0	0	0	0	0	0	0	0	0	0	0	0	56.7386	0	0	0	0	0	51.7202	0	1654.21	0	269.352	0	192.944	0	0	115.962
42102	0	0	0	0	0	0	0	0	0	0	0	0	0	0	0	0	0	0	0	0	0	0	0	0	0	0	0	0	0	0	0	0	0	0	0	0	0	0	0	0	0	0
42114	0	0	414.595	0	0	0	0	0	0	0	0	0	0	0	0	0	0	0	0	0	0	0	0	0	0	0	0	0	0	0	0	0	0	0	0	0	1206.24	0	0	0	0	0
42146	0	13.2198	201.914	0	19.7801	0	0	35.1843	0	0	0	0	0	0	0	0	0	0	35.7163	0	0	0	0	0	0	0	46.9321	0	40.4235	0	0	0	19.8809	17.2264	0	4489.19	0	356.663	258.539	0	0	0
42150	0	104.135	0	0	0	0	646.057	0	879.181	236.813	0	156.428	258.116	173.421	339.328	2569.11	103.874	542.684	286.104	259.561	0	542.227	299.565	1638.67	293.194	409.669	914.15	0	702.32	0	656.357	219.411	852.512	198.812	0	0	359.44	332.88	250.317	132.122	127.696	0
42166	0	698.917	0	17.0332	0	0	393.635	0	0	0	0	0	1175.02	732.438	0	16151.9	0	983.995	0	177.261	292.837	157.212	0	458.136	0	621.299	0	0	0	1142.62	0	0	124.57	0	26864.6	3421.12	848.822	21253.1	2209	0	0	0
42179	0	0	0	0	0	0	0	0	0	0	0	0	0	0	0	0	0	0	0	0	0	0	0	0	0	0	0	0	0	0	0	0	0	0	0	0	0	0	0	0	0	0
42185	28.157	0	0	0	0	15.6835	0	0	0	0	35.6055	0	0	0	0	0	0	0	0	0	133.251	0	0	0	0	0	7.5981	0	0	0	0	0	0	0	0	0	0	0	0	0	121.366	185.324
42188	0	0	2039.73	0	0	166.287	0	743.667	0	0	368.913	0	0	0	0	0	0	0	0	0	777.146	0	0	0	0	0	0	146.674	0	0	0	0	0	0	0	0	0	313.517	0	0	0	850.969
42216	848.407	568.098	389.956	152.871	684.481	178.751	566.248	749.169	1893.02	398.239	170.627	226.91	0	728.285	522.781	0	303.987	655.754	283.388	392.057	283.056	153.85	324.734	234.132	776.351	310.955	330.074	379.847	1250.43	1858.5	339.871	732.585	331.327	1447	1368.35	797.526	3456.65	2227.18	518.384	574.097	302.702	748.667
42269	0	0	0	0	0	0	0	0	0	0	0	0	0	0	0	0	0	0	0	26.5706	0	0	0	0	0	0	0	0	0	0	0	62.1361	0	0	0	0	0	0	0	0	0	0
42273	0	193.497	84.9273	0	0	0	0	0	0	0	0	0	0	0	0	0	28.661	519.895	0	402.77	34.7402	0	0	394.573	0	0	9.8955	0	0	1200.46	0	23.6252	0	0	0	0	0	0	0	136.413	0	0
42304	1100.35	901.63	1957.85	926.599	1087.12	1540.16	2105.39	1232.68	2744.03	983.379	1556.54	1243.07	796.636	2016.97	1093.29	1163.47	760.1	1649.12	1016.11	1323.36	1480.9	307.503	921.792	1506.59	1297.87	1466.98	1348.24	1167.94	1508.5	1107.05	1824.98	2397.68	1089.51	1412.44	894.821	1782.95	907.39	1158.07	1095.98	1010.89	1036.36	1319
42313	0	0	28.1295	0	0	0	0	0	0	0	101.938	0	0	0	0	0	0	0	0	0	0	0	0	0	0	0	12.8883	0	29.4337	0	0	0	0	0	0	0	0	0	0	0	0	0
42367	0	0	0	46.0369	0	7.6477	0	0	0	0	0	0	0	0	0	0	62.9241	194.781	80.1766	284.604	678.228	735.283	0	155.373	0	0	0	0	0	0	0	0	0	0	0	0	0	0	0	0	0	544.903
42374	0	115.388	0	0	0	0	0	0	0	0	0	19.2759	0	0	0	215.106	0	0	0	34.2713	0	192.628	36.8632	0	0	25.0647	7.516	0	19.2268	0	0	36.5249	0	0	0	0	0	0	0	0	136.521	0
42378	19.1054	20.5564	1845.45	0	0	184.257	421.46	288.456	203.841	131.945	223.429	154.789	97.6126	21.7001	0	0	0	297.147	417.545	103.194	366.658	223.107	52.3539	1277.24	0	188.342	406.801	136.654	664.801	394.462	657.077	70.4718	435.457	31.4517	1099.86	0	0	295.969	145.706	0	110.711	223.713
42379	0	0	0	0	0	0	0	0	0	0	0	0	0	0	0	0	0	0	0	0	0	0	0	0	0	0	0	0	0	0	0	0	0	0	0	0	0	0	0	0	0	0
42382	0	0	0	0	0	0	0	0	0	0	0	0	0	0	0	0	0	0	0	0	0	0	0	0	0	0	0	0	0	0	0	0	0	0	0	0	0	0	0	0	0	0
42404	457.396	0	0	0	79.4031	467.108	65.8597	251.547	176.319	0	301.044	132.694	37.2697	48.0942	327.805	0	182.511	280.132	182.677	336.71	363.201	0	151.291	34.6646	453.489	113.349	261.502	0	508.704	177.362	289.155	246.085	100.342	221.074	302.554	206.421	329.098	168.095	0	127.263	89.2386	244.892
42458	39.6399	0	317.84	0	0	23.6763	0	0	0	0	0	0	0	0	145.368	0	0	0	0	0	49.755	0	0	0	0	0	223.717	0	0	0	0	0	0	19.8071	0	0	0	0	0	0	0	0
42473	0	0	0	0	0	0	0	0	0	0	0	0	0	0	0	0	0	0	0	0	0	0	0	0	0	0	0	0	0	0	0	0	0	0	0	0	0	0	0	0	0	0
42523	0	0	0	0	0	0	0	0	0	152.418	0	0	0	0	0	243.655	0	0	0	0	0	0	0	84.762	0	0	0	0	0	0	0	0	0	0	0	0	0	0	0	0	0	0
42583	0	0	143.385	0	0	0	0	0	0	0	0	0	0	0	0	0	0	0	0	0	0	0	0	0	0	0	0	0	58.2207	0	0	0	16.2562	0	0	0	0	0	0	0	0	0
42594	113.327	300.929	213.169	1194.31	23.0847	262.044	461.174	906.577	316.025	197.594	259.927	778.887	0	281.637	299.731	49.0625	166.222	0	13.3424	36.034	294.478	75.0778	119.964	0	0	119.845	513.491	168.994	134.553	114.963	921.864	435.985	872.719	296.044	99.4357	623.019	47.3155	267.877	562.233	158.998	132.488	58.6929
42662	0	158.796	134.477	84.5797	212.222	208.81	0	113.976	319.281	0	125.587	216.434	0	0	0	0	11.8074	51.4283	0	0	0	0	41.5288	824.495	0	81.9023	0	0	459.539	228.159	321.485	296.466	140.312	0	0	0	0	0	0	0	0	0
42679	0	0	0	0	0	0	0	0	0	0	0	0	0	0	0	0	0	0	0	0	0	0	0	0	0	0	0	0	0	0	0	0	0	0	0	0	0	0	0	0	0	0
42680	101.615	68.5076	0	557.87	157.954	352.499	0	223.899	475.894	103.594	13.8365	596.828	0	23.4329	0	0	0	0	0	0	0	97.1525	0	81.5466	0	0	179.084	0	198.139	160.866	183.832	283.448	110.405	185.874	0	0	0	0	0	0	91.9221	0
42683	405.199	0	130.097	0	0	0	110.577	0	0	0	153.491	0	205.779	0	100.355	0	455.658	0	122.065	0	412.901	191.055	108.555	401.709	117.775	0	137.491	167.294	39.3215	41.622	0	134.09	459.541	0	199.23	0	223.267	0	209.415	0	0	859.655
42688	350.492	316.686	0	950.308	262.492	540.036	950.63	204.375	269.751	724.291	238.666	728.467	14.1678	133.958	250.128	0	404.707	413.906	0	563.884	283.665	70.1456	524.731	146.521	160.243	263.305	334.75	609.439	383.644	41.4472	108.483	362.69	122.123	387.696	0	121.828	149.157	0	95.6087	1111.92	617.024	53.1352
42721	0	0	0	0	0	0	0	0	0	0	0	0	0	0	0	0	0	0	0	0	0	0	0	0	0	0	0	0	0	0	0	0	0	0	0	0	0	0	0	0	0	0
42722	0	384.675	134.614	0	0	138.305	149.514	178.698	1312.62	0	359.436	0	131.499	303.75	155.561	0	28.7455	0	43.9215	0	106.518	0	96.4616	43.7886	322.181	115.814	81.9648	109.602	206.793	248.295	173.466	108.509	110.795	138.032	190.478	598.178	447.821	0	0	0	116.26	0
42750	0	36.6214	163.759	0	0	0	0	91.8716	0	409.796	416.476	0	9843.25	167.155	0	5051.98	0	0	0	236.096	126.331	0	0	3621.13	0	460.41	54.0288	0	0	163.74	0	483.215	0	0	0	1900.33	0	0	0	33.0714	0	0
42766	0	0	0	0	0	348.258	0	0	0	0	0	20.307	0	0	0	0	0	0	0	0	0	0	0	0	0	0	0	0	158.501	0	0	0	0	0	0	0	0	0	0	0	0	0
42769	0	0	137.602	76.643	33.0431	0	146.88	97.8238	0	0	120.416	0	0	344.774	119.47	0	0	0	0	0	0	0	355.212	0	203.467	0	124.225	79.849	224.756	236.712	0	709.865	59.3711	78.6272	0	0	0	0	0	56.4529	74.1611	0
42776	0	0	461.445	222.16	0	0	131.319	135.989	0	50.5175	74.4833	75.3521	0	46.01	112.494	0	0	0	257.896	0	237.31	457.498	0	664.007	0	0	173.794	10.987	191.979	0	176.299	0	213.904	35.8476	782.027	0	264.873	299.574	125.572	0	24.9087	164.34
42779	0	943.395	0	0	0	0	0	0	0	112.59	605.216	0	1646.48	72.5303	0	5147.38	0	0	0	70.3441	448.934	0	0	1270.96	0	3459.49	0	0	33.3522	3886.75	0	168.076	56.1313	41.4497	46.6473	17204.2	0	589.239	12.1635	0	0	0
42785	0	218.126	0	0	21.1329	0	388.245	0	0	27.7092	6.1673	14.0905	0	755.956	40.2263	0	0	0	0	0	0	0	0	21.6399	0	438.505	0	144.335	43.0571	255.829	0	0	0	33.1268	337.981	392.195	626.946	0	238.889	0	0	70.6258
42806	124.883	176.672	0	20.9616	0	97.8439	143.37	197.328	153.059	24.3875	176.145	45.9273	209.71	156.131	132.938	0	78.2894	149.552	336.499	0	86.0677	41.5474	0	103.817	0	113.891	0	0	180.727	321.199	247.353	266.16	88.4576	142.751	440	192.477	0	207.772	186.444	87.8325	118.295	0
42828	0	116.592	0	0	0	0	0	0	0	0	0	0	0	0	0	0	0	101.765	0	0	0	0	0	0	0	0	0	0	0	226.683	0	0	0	22.8304	51.6836	0	0	0	56.9121	0	0	0
42832	0	127.085	54.9335	439.961	0	0	216.303	332.998	351.332	147.145	151.758	324.948	0	59.2581	32.5169	0	80.4231	0	0	37.5483	45.3524	141.456	144.074	0	34.1703	117.612	165.767	601.683	0	31.1946	207.468	83.1407	175.847	295.93	0	90.0324	160.714	0	253.464	177.188	0	15.9754
42833	553.757	0	277.146	31.3202	236.578	157.551	11.698	425.4	1296.65	261.848	137.695	140.653	32.2263	86.4623	264.626	0	160.187	538.508	386.039	196.796	268.678	83.0087	395.781	289.019	768.839	44.0288	304.352	0	456.395	673.689	295.585	1124.98	195.621	269.392	37.5503	62.7162	72.7873	0	0	248.242	262.611	520.334
42866	221.479	384.239	283.042	53.6397	283.109	253.199	82.1582	62.9671	0	210.705	225.255	18.6626	117.014	212.062	141.928	337.464	215.143	229.559	344.805	44.5552	355.269	102.971	182.418	0	197.425	0	297.219	79.8281	174.36	0	128.82	180.578	154.151	47.9308	202.99	0	0	98.1952	0	165.695	369.198	406.184
42867	204.921	52.6993	0	0	36.7425	56.4236	91.7876	163.149	451.047	129.283	84.6381	0	0	269.228	118.789	0	0	165.285	79.6378	0	0	0	214.614	251.959	186.585	0	146.621	104.648	587.651	312.014	129.657	120.941	121.724	61.742	0	0	0	0	0	124.67	0	101.811
42870	0	0	0	0	0	21.5893	53.2872	0	59.9039	0	0	20.8602	0	0	0	0	0	0	0	0	0	0	0	0	0	0	8.4629	0	0	0	87.1304	160.345	68.5236	0	0	0	0	0	0	0	0	0
42937	0	44.7156	0	69.0195	0	0	0	0	0	0	0	12.8337	0	0	0	1123.34	0	472.061	458.6	0	0	393.205	0	480.176	0	0	0	23.3714	0	130.07	0	0	0	0	0	0	0	0	0	641.409	560.119	491.196
42965	0	0	0	0	0	0	0	74.5518	0	0	0	0	86.7475	124.991	0	0	0	0	0	0	0	19.4364	0	0	0	0	0	0	0	0	0	54.7419	0	93.7663	62.4451	0	0	130.345	68.8335	0	0	0
42975	0	0	0	0	0	0	0	0	0	0	0	0	0	0	0	868.862	0	40.4193	0	0	0	0	40.6884	0	65.0529	0	50.3389	0	73.1099	117.458	0	0	23.1906	17.9512	0	0	0	0	0	0	0	0
43009	0	0	0	0	439.313	0	0	0	0	0	0	11.304	11.5971	0	0	0	0	98.3807	0	0	196.334	65.4604	0	0	0	0	0	0	0	0	0	0	0	0	0	0	0	0	0	0	0	132.475
43029	110.303	0	0	0	0	0	42.1982	0	0	0	0	0	0	0	0	0	0	0	0	0	0	0	0	443.191	0	0	0	0	0	451.948	0	0	0	0	0	0	7773.06	0	0	0	0	0
43107	36.5431	0	67.8551	0	126.346	200.656	39.8991	0	174.101	79.3969	94.6732	35.3627	0	0	0	0	0	0	75.1687	57.2102	115.557	0	15.9527	70.808	0	58.9065	62.621	19.3628	114.04	0	65.2539	145.848	47.3328	46.9116	0	0	0	0	64.3801	0	62.1467	194.393
43114	0	50.6321	109.725	130.246	16.6393	38.1727	119.625	62.5229	0	0	125.052	88.833	329.462	0	0	0	36.8581	0	382.511	0	0	0	19.2152	1683.74	0	0	63.4386	0	0	91.7878	62.2557	0	0	93.4292	7516.14	0	0	1285.72	2570.01	83.7168	187.447	0
43226	0	0	0	0	0	0	0	0	0	0	96.3347	0	0	0	0	149.951	0	0	0	0	0	0	0	16.4301	0	0	0	0	0	0	0	0	0	0	0	0	0	0	0	0	0	0
43235	0	0	0	0	0	0	0	16.7449	0	0	0	0	109.313	0	0	0	0	0	0	0	0	0	0	0	0	0	0	0	0	0	0	37.524	0	46.7187	0	0	102.698	0	7.2488	0	0	0
43275	0	0	0	0	0	0	0	0	0	0	0	0	0	0	0	0	0	0	0	0	0	0	0	0	0	0	0	0	0	0	0	0	0	0	0	0	0	0	0	0	0	0
43295	0	0	545.283	0	0	0	67.5432	33.9601	0	0	32.0646	0	0	0	0	0	0	0	0	0	31.3559	13.2462	0	158.209	0	0	48.3438	0	120.743	0	59.5563	0	96.3282	0	0	0	0	0	0	0	0	0
43319	0	0	0	0	0	0	0	0	0	0	0	0	0	0	0	0	0	0	0	0	0	0	0	0	0	0	0	0	0	0	0	0	0	0	0	0	0	0	0	0	0	0
43339	388.214	332.895	437.095	2534.89	587.674	1109.63	344.688	623.701	1372.85	0	632.31	1778.74	0	0	0	0	0	0	0	0	0	0	2718.49	518.911	405.972	337.661	585.085	0	1063.37	0	951.086	294.48	1048.79	7.5492	0	0	0	0	0	0	0	0
43341	0	0	0	0	0	0	0	0	0	0	0	0	0	0	0	0	0	0	0	0	0	0	0	0	0	0	0	0	0	0	0	0	0	0	0	0	0	0	0	0	0	0
43345	0	0	0	0	0	0	0	0	0	0	26.2615	0	0	0	0	0	0	0	0	0	0	0	0	0	0	0	0	0	0	0	0	0	0	0	0	88.5504	0	0	0	0	0	0
43366	0	0	47.004	0	0	0	0	0	0	0	0	0	0	0	0	0	0	0	0	0	22.6833	0	0	0	0	0	15.7762	0	0	0	0	0	0	0	0	0	0	0	0	0	0	0
43368	0	0	0	0	0	0	0	0	0	0	0	0	0	0	0	0	0	0	19.0975	0	0	0	0	997.872	0	0	0	0	0	23.0003	0	0	0	0	0	0	0	0	0	0	0	0
43395	0	0	0	0	0	0	0	0	0	0	0	0	0	0	0	0	0	0	0	0	0	65.9999	0	0	0	0	0	0	0	0	0	0	0	0	57.2365	0	0	0	0	0	0	0
43400	0	640.789	0	436.091	78.0616	73.915	0	0	23.5621	0	0	0	0	0	0	559.202	0	0	0	51.8288	28.2156	0	0	392.653	0	0	0	0	0	3246.6	0	0	0	0	4799.65	0	0	0	573.383	0	0	0
43442	849.961	1564.91	1638.03	3498.18	583.954	1658.76	1917.65	4106.72	2685.58	1814.29	1721.58	3263.97	617.008	2292.11	1786.67	1189.21	811.951	902.243	1305.88	893.667	1978.38	753.81	1446.29	1347.93	259.163	1590.71	4298.1	1312.85	1648.54	3146.26	5410.58	2806.89	4015.09	1657.95	1891.45	3027.54	700.728	1850.38	2930.05	1110.05	1198.97	1689.68
43497	0	0	0	0	0	0	0	0	0	0	0	0	0	0	0	0	0	0	0	0	0	0	0	0	0	0	0	0	0	0	0	0	0	0	0	0	0	0	0	0	0	0
43538	409.727	416.279	0	415.181	842.92	1052.14	0	216.371	0	774.547	389.377	7.3868	0	288.147	0	0	453.866	0	172.611	599.154	128.133	570.97	548.522	0	0	971.864	322.15	406.279	449.891	0	0	90.3133	172.598	667.714	250.986	0	0	0	371.057	342.367	485.239	775.889
43543	4616.5	530.483	1585.63	1214.61	656.43	1591.69	623.985	1321.46	1820.06	5438.41	3477.15	1801	2192.76	443.894	1338.08	1459.12	3529.17	2181.6	2142.86	0	2532.37	1385.89	442.826	4044.15	2460.75	2006.82	3530.64	0	3372.48	3784.19	2088.64	1094.5	1587.24	1140.12	863.756	1951.95	683.295	673.899	1064.44	1364.26	2955.9	4809.3
43563	0	0	0	209.793	271.367	0	0	0	0	0	0	0	45.1491	0	0	586.306	0	0	0	0	0	0	0	0	0	0	0	0	0	4551.98	0	0	0	0	11082.7	202.447	0	2407.86	0	0	345.553	0
43578	0	0	0	24.2174	60.5092	0	62.7992	0	166.872	0	90.7948	12.1545	53.8757	165.68	22.3339	0	38.4106	57.659	148.405	0	0	19.1531	0	0	0	83.3377	39.9699	77.2203	88.3203	0	0	157.174	0	0	334.824	113.745	0	58.7448	147.583	28.4977	43.0429	0
43592	0	0	0	3296.53	0	0	0	1505.91	0	0	0	0	1672.33	0	0	0	0	0	607.888	0	0	676.23	0	0	0	0	0	543.119	0	0	0	0	0	2221.57	0	2709.58	0	0	0	3409.96	727.282	0
43605	0	15516.3	2736.82	0	0	0	11016.5	0	3585.95	163.731	141.975	0	0	11614	5730.94	2023.77	0	2426.18	0	6568.21	2853.22	0	6388.03	0	0	0	226.872	0	156.482	0	0	5247.66	5444.91	0	22217.9	0	31285.6	19830.5	5422.23	0	0	0
43642	0	0	0	0	0	5.9901	0	0	0	0	0	5.6182	0	0	0	0	0	0	0	0	0	0	0	0	0	0	0	0	0	0	0	0	0	0	0	0	0	0	0	0	0	0
43658	124.827	40.1036	0	0	1202.89	279.895	115.236	0	0	0	170.472	0	0	0	0	0	113.767	0	0	270.927	0	116.242	0	0	0	345.683	0	197.579	0	426.249	208.482	0	0	0	0	16.3358	0	0	77.1602	0	0	0
43659	0	0	0	0	0	0	0	0	0	0	0	0	0	0	0	0	0	0	0	0	0	0	0	0	0	0	0	0	0	0	0	0	0	0	0	0	0	0	0	0	0	0
43660	0	602.059	0	0	0	0	0	0	0	0	70.0386	0	241.164	0	0	275.902	0	0	86.0539	0	0	0	0	284.168	0	1566.75	0	0	0	893.77	0	0	0	0	0	4375.14	0	0	0	0	0	0
43670	86.7092	0	0	0	0	0	0	0	0	0	0	0	0	0	0	0	20.6903	0	149.641	0	0	0	0	350.601	0	870.086	53.4854	0	0	0	0	0	32.0045	0	0	0	0	0	0	0	0	0
43678	161.5	198.379	371.237	57.8477	256.291	8.536	144.02	62.6093	0	110.782	121.626	100.178	83.2488	73.2733	20.6021	0	0	0	0	71.6047	105.824	117.464	141.502	0	0	27.6608	30.8152	223.81	0	86.6129	0	0	19.0314	56.8059	1008.33	112.347	407.452	0	0	286.92	275.372	358.229
43691	1550.41	785.872	714.659	66.1726	256.399	448.483	225.782	522.701	461.472	700.274	646.197	373.086	403.039	125.158	279.646	0	831.909	987.28	0	1132.54	782.536	105.834	288.975	0	496.159	471.501	374.926	563.374	543.305	267.703	363.925	121.427	228.442	547.444	729.899	580.209	2414.05	289.892	499.474	872.804	329.904	2204.27
43715	0	0	0	0	0	28.3108	0	0	0	0	0	0	0	0	0	116.258	110.128	0	0	12.4919	0	0	0	0	0	0	0	0	0	0	0	0	0	0	0	67.5496	0	57.2938	0	0	65.756	0
43794	0	135.438	0	0	0	0	0	0	0	0	0	0	119.372	0	0	0	0	0	0	0	0	0	0	0	0	0	0	0	0	0	0	0	0	48.6923	0	26.7099	0	0	0	0	0	0
43815	0	0	0	0	0	0	187.641	0	129.184	6.4564	110.068	0	0	65.1324	63.2414	0	88.0357	0	0	0	0	0	30.4504	0	95.2749	692.173	155.585	216.758	339.094	0	0	72.3363	0	54.6131	0	80.4667	156.867	0	56.7979	30.595	0	0
43822	0	0	0	0	0	0	96.0379	66.1814	133.101	19.8277	101.524	0	0	0	0	347.455	0	0	0	0	0	0	41.8728	0	0	0	0	0	191.879	0	95.733	0	0	0	0	0	0	0	0	0	0	0
43828	88.6174	0	0	0	0	0	0	0	106.671	0	0	0	208.315	150.026	119.23	0	0	0	0	0	0	0	0	0	155.789	0	0	38.9827	169.084	0	36.75	0	0	186.221	165.138	0	349.298	0	135.415	0	0	0
43830	0	0	0	0	0	0	0	0	0	0	0	0	0	0	0	0	0	0	0	0	0	0	0	0	0	0	0	0	0	0	23.386	0	0	0	0	0	0	0	0	0	0	0
43851	12.9909	753.468	0	184.803	78.2635	115.172	0	0	0	0	0	532.196	102.564	0	0	0	0	313.968	0	0	0	0	0	0	986.274	0	0	0	0	133.536	0	0	227.139	0	0	0	0	2788.05	0	0	1441.72	0
43855	0	0	0	0	0	0	0	0	0	0	0	0	0	0	0	0	0	0	0	0	0	0	0	0	0	0	0	0	0	0	0	0	0	0	0	0	0	0	0	0	0	0
43863	428.386	402.956	110.975	595.407	0	749.162	0	0	0	0	0	0	0	0	0	120.042	0	3727.24	1783.8	2413.58	411.817	1453.08	573.329	359.128	0	0	78.5422	78.9116	0	0	40.6169	0	47.463	0	219.304	0	0	0	0	2634.12	2697.55	3074
43995	0	0	0	0	0	0	0	0	0	0	0	0	0	0	0	0	0	0	0	26.0425	89.1276	0	0	0	0	38.6204	0	0	0	0	0	0	5.206	0	0	0	0	0	0	0	0	0
44022	0	0	0	0	0	0	0	0	0	0	0	0	0	0	0	0	0	0	0	0	0	0	0	0	0	0	0	0	0	0	0	0	0	0	0	0	0	0	0	0	0	0
44030	0	0	0	0	0	0	0	0	0	0	0	0	0	0	0	0	0	0	0	0	0	0	0	0	0	0	0	0	0	0	0	0	0	0	0	0	0	0	0	0	0	0
44034	0	0	0	0	0	0	0	0	0	0	0	0	0	0	0	0	0	0	0	0	0	0	0	0	0	0	0	0	0	0	0	0	0	0	0	0	0	0	0	0	0	0
44146	0	0	344.137	0	0	0	65.6443	0	0	0	72.5375	35.1445	473.059	0	93.7922	0	0	81.9797	306.983	38.0427	44.2962	35.9783	0	0	0	105.861	0	0	218.691	913.091	0	0	0	0	87.2251	57.5796	182.374	0	0	0	0	0
44345	0	17.0383	0	0	0	0	0	0	0	0	479.188	33.9347	0	0	0	53.803	0	0	0	0	0	0	0	0	0	0	0	0	108.385	0	0	1012.1	0	0	0	0	0	0	371.527	0	0	0
44390	0	0	60.5539	9.1732	0	0	0	0	0	0	0	0	0	0	0	0	0	0	0	0	0	0	0	0	0	0	30.8134	0	0	0	0	0	0	0	0	0	0	0	0	0	0	0
44398	0	7.1517	0	0	0	0	0	0	0	0	0	0	142.669	0	0	78.3555	0	0	0	0	0	0	0	178.506	0	89.8116	0	0	0	0	0	0	0	0	0	84.3738	88.9904	0	32.914	0	0	0
44418	0	0	0	0	0	0	0	0	0	0	0	0	0	0	0	0	0	0	0	0	0	0	0	240.631	0	0	0	0	0	0	0	0	0	0	0	0	0	0	0	0	0	0
44458	0	0	65.3327	124.461	0	0	48.2822	0	0	0	0	0	0	0	0	0	0	0	0	0	0	0	0	0	0	0	79.0751	0	119.735	0	43.4881	0	98.657	0	0	0	0	0	0	0	0	0
44464	155.315	54.7383	155.358	0	50.8132	0	0	130.948	226.555	0	311.996	70.6822	58.6886	0	79.7781	0	86.3597	138.777	98.3761	0	0	0	94.1878	0	0	0	335.45	95.0965	282.26	0	62.2381	139.862	0	77.5003	0	181.85	0	0	25.2587	120.778	0	966.388
44524	400.298	1289.05	1214.74	594.443	607.324	835.332	686.741	691.195	712.175	1048.1	619.653	377.596	250.178	83.4796	742.122	196.739	401.725	684.866	542.024	398.072	1505.68	380.371	425.817	596.475	1060.16	837.665	691.554	537.886	1108.8	2002.39	1001.15	1148.74	994.195	525.329	1000.6	412.522	1288.37	0	660.806	282.51	797.932	0
44535	0	333.558	387.782	274.853	1094.85	322.924	565.172	339.136	0	249.301	148.528	506.392	0	510.265	707.16	0	307.539	508.272	373.042	467.671	297.133	551.4	0	305.408	396.63	129.49	178.341	125.362	0	1800.31	259.328	118.843	314.778	44.0303	0	0	1808.25	0	429.686	257.69	462.081	275.253
44592	4194.66	0	5505.64	1307.39	3363.83	2182.87	0	0	0	3405.33	5745.44	2629.9	3765.08	0	6158.99	0	0	7631.03	0	0	3354.97	1660.16	0	0	0	0	7110.68	4556.62	9744.69	7616.09	5402.23	0	5460.11	5456.09	0	12045.6	12783.4	2669.07	5882.51	0	4112.02	0
44599	0	0	0	50.7369	5.4246	0	0	0	0	0	0	0	2259.58	0	0	3896.99	0	110.51	0	0	0	0	34.975	81.4923	0	0	0	0	0	1031.5	0	75.9408	0	0	12972.9	1956.63	0	13749.4	26.7158	0	0	0
44618	2633.09	2755.15	6002.49	5629.89	2266.96	4849.12	5930.37	9046.28	9703.95	5035.62	5433.57	6998.18	4250.01	7901.58	6264.6	3585.2	1959.59	4985.53	4901.11	2642.31	5958.32	2902.7	3402.44	11197.3	2067.64	5231.57	11152.5	3626.6	8925.82	13298.2	13827	7125.79	9297.12	4461.89	9658.67	8086.66	2979.26	8797.91	8393.16	2765.6	3515.53	6228.31
44633	463.276	0	72.7532	0	0	94.8753	382.999	398.823	242.928	0	1082.2	29.7333	0	547.625	149.395	0	0	353.278	0	806.604	340.666	0	58.2759	0	0	1031.74	222.932	0	302.555	0	0	0	50.0478	252.988	0	886.245	552.538	0	32.1056	180.953	0	0
44636	0	0	0	0	0	0	0	0	0	0	0	0	0	0	0	0	0	0	0	0	0	0	0	0	0	0	0	0	0	0	0	0	0	0	0	0	0	0	0	0	0	0
44676	99.3525	0	0	0	0	0	0	0	0	0	0	0	37.8519	0	0	0	0	0	0	0	0	0	0	0	0	0	0	0	0	0	0	0	0	31.669	0	0	0	0	0	0	0	0
44679	2148.8	579.592	556.247	159.064	150.194	123.239	1133.31	868.874	3268.49	162.425	465.418	246.794	593.503	786.176	413.355	0	214.065	673.85	163.982	259.051	189.857	39.5279	714.924	0	531.059	304.602	508.458	523.305	1663.15	349.277	725.859	2804.22	425.111	1080.09	861.418	622.783	1911.51	0	561.968	774.485	251.091	725.693
44718	1665.54	1682.27	657.432	249.218	309.422	1359.81	2158.3	2971.7	4034.4	667.044	2645.28	871.214	1663.83	2500.59	1404.18	326.857	843.042	2597.94	3151.75	1073.41	1197.28	605.4	1825.88	2475.72	3068.68	1782.52	2139.63	1408.56	2261.99	4077.74	3138.73	3370.41	1307.99	1609.96	4969.39	2161.91	2775.48	2126.31	2388.36	1474.42	1854.16	1626.19
44744	0	98.4369	260.304	0	0	54.969	149.68	262.874	281.45	27.7771	196.412	0	121.568	219.369	123.335	0	0	375.408	447.671	211.868	128.23	0	24.2291	939.003	0	142.555	0	0	247.591	966.742	681.401	193.523	120.203	0	177.937	142.038	0	0	0	0	0	124.127
44750	0	0	0	53.8219	0	51.5166	0	0	0	27.4084	0	79.6024	0	26.2761	41.0458	70.5114	44.1209	0	0	0	68.3673	0	0	0	0	0	28.7693	0	76.437	0	127.823	0	0	0	0	0	0	0	157.943	53.4019	47.7615	86.6184
44754	0	0	0	0	0	0	0	0	0	0	0	0	0	0	0	0	0	0	0	0	0	0	0	0	0	0	0	0	0	0	0	0	0	0	0	0	0	0	0	0	0	0
44797	0	0	0	0	173.637	0	0	0	0	0	0	0	0	0	0	349.156	0	0	59.8217	169.19	0	241.422	0	335.731	0	0	0	37.3684	0	1167.55	0	0	0	28.6984	202.99	1249.76	0	0	8.2171	0	0	71.9409
44800	342.59	0	0	0	0	10.3043	0	47.7339	0	0	0	33.4398	0	0	0	0	0	0	622.991	0	0	0	0	0	238.766	447.656	0	0	104.984	0	72.2602	301.203	260.636	0	0	0	577.762	0	0	0	0	39.4869
44802	292.577	183.225	278.46	334.16	190.1	288.045	363.107	354.119	242.587	111.554	253.885	170.206	183.357	313.434	130.361	248.905	169.227	283.283	339.768	207.134	217.642	152.599	151.194	206.339	193.545	423.561	231.495	177.224	241.558	0	236.48	232.268	224.536	248.72	0	239.059	262.86	0	136.484	260.867	231.745	188.286
44831	0	0	0	0	0	0	0	21.3944	0	0	0	0	0	0	0	0	0	0	78.4666	0	107.235	0	0	0	0	0	0	0	0	116.594	0	0	0	0	99.8949	0	0	0	0	0	0	0
44921	0	0	0	0	0	0	0	0	0	0	0	0	0	0	0	0	0	0	0	0	0	0	0	0	0	0	0	0	0	0	0	0	0	0	0	0	0	0	0	0	0	0
44932	0	0	59.7949	0	0	0	32.7406	0	0	0	0	0	0	0	0	16.9848	0	0	0	0	0	0	0	0	0	24.7534	0	0	0	0	0	0	0	0	0	0	0	0	0	0	0	0
44967	0	0	0	0	0	0	0	0	22.8763	121.831	63.7916	0	0	0	0	0	0	0	229.918	0	27.8864	0	0	0	0	0	0	0	0	0	35.4171	0	0	0	0	0	0	0	0	0	0	0
44969	126.881	464.284	139.416	22.0975	257.016	389.82	138.025	413.132	780.04	546.49	17.7044	130.228	208.528	834.863	116.099	0	153.871	99.9878	980.606	416.732	123.65	633.441	391.121	182.271	34.0197	235.637	355.398	81.9373	0	622.194	388.989	223.571	396.005	251.857	326.129	124.86	230.316	0	572.771	341.696	176.446	250.455
45021	576.83	625.561	737.924	33.2149	233.308	235.325	392.548	412.657	675.801	291.184	304.664	0	0	390.397	461.049	0	307.263	1553.03	319.226	265.98	371.158	0	469.942	148.698	702.511	43.5089	341.857	191.97	595.633	315.15	322.939	1028.24	294.395	308.984	0	0	790.282	0	0	901.899	368.533	242.485
45024	0	0	0	0	0	5.5162	0	0	0	0	0	43.6752	0	0	0	0	7.6818	0	0	0	0	0	0	0	0	0	0	0	0	0	25.7322	0	0	0	0	0	0	0	0	0	0	0
45063	0	0	0	0	0	11.2223	0	0	0	16.3592	0	0	0	0	0	0	0	0	0	0	0	0	0	0	0	0	0	0	0	0	0	0	0	0	0	0	0	0	0	0	0	0
45130	0	0	200.034	16.7265	0	0	0	0	0	0	112.513	0	0	0	0	0	0	0	0	0	0	0	0	0	0	0	0	0	73.2481	297.752	38.4955	0	24.1912	0	0	0	0	0	0	0	0	0
45196	0	27.5232	0	0	0	0	0	0	0	0	11.6222	0	0	0	0	0	89.8602	241.477	0	0	0	0	0	0	0	59.1994	111.936	0	0	0	0	0	0	0	0	51.0958	0	0	0	0	0	0
45205	0	0	547.774	0	0	0	31.7944	37.4156	0	0	52.6772	0	0	0	33.2959	0	0	73.1643	136.815	0	57.2056	140.196	0	206.855	0	76.5598	62.6262	0	489.711	0	62.6427	0	303.324	0	0	0	0	0	0	0	0	0
45243	251.833	0	183.482	0	392.814	397.042	745.088	101.609	1284.86	681.758	372.353	0	163.65	0	0	0	37.3666	0	0	111.071	0	0	118.692	0	0	109.003	654.238	182.204	1096.25	0	228.837	1933.23	152.574	87.0759	459.284	0	0	0	167.493	0	0	0
45245	0	0	102.926	28.4158	0	113.85	0	0	0	0	0	15.1122	0	214.823	112.946	0	0	0	0	52.2352	0	0	0	0	0	0	0	0	0	0	0	76.6271	0	205.595	0	0	0	0	50.5038	0	36.0453	0
45246	0	0	0	0	0	0	0	0	0	0	94.7344	0	57.2073	0	0	0	0	0	189.388	0	31.0031	0	0	0	0	63.8059	0	7.6465	0	0	0	0	0	0	0	0	0	38.022	0	0	0	0
45250	0	0	0	0	0	0	0	0	0	0	0	0	133.603	0	0	49.1476	0	0	33.453	0	0	0	0	0	0	0	0	0	0	0	0	0	0	0	1745.79	0	0	60.7627	9.6056	47.0694	0	0
45290	0	615.782	0	0	0	0	0	0	0	92.7719	0	0	0	673.357	750.496	200.587	0	272.586	0	0	714.446	233.831	1073.26	0	813.606	0	0	0	0	1779.06	0	0	0	200.3	0	0	3274.98	0	0	485.202	0	638.84
45295	0	0	0	0	0	0	0	0	0	0	0	0	0	0	0	280.855	0	0	0	0	0	0	0	0	0	34.9624	0	0	0	0	0	96.7237	0	0	241.846	53.2852	0	0	8.884	0	0	0
45297	249.545	212.936	229.902	57.672	119.475	20.7242	96.9732	41.1807	370.964	0	118.17	73.3294	129.752	170.13	106.734	0	21.7834	0	63.1412	17.0036	72.7178	0	111.718	139.384	0	20.0371	53.0626	0	292.357	391.384	0	342.687	96.8964	158.046	403.54	132.186	562.169	0	0	86.1582	63.0537	116.848
45347	0	501.142	0	71.1602	53.5165	0	0	0	0	0	0	0	3244.99	0	0	0	0	0	188.195	114.804	0	0	0	2528.05	0	107.637	0	0	0	2559.04	0	0	102.165	0	16398.5	1699.05	311.78	31649.4	3787.84	0	33.1533	0
45379	382.93	309.938	505.399	0	0	0	0	435.547	1948.1	0	200.525	0	103.866	1071.15	560.956	0	295.479	550.756	367.674	206.937	0	0	877.801	0	1168.92	391.485	301.544	0	459.13	1709.33	599.28	619.992	257.97	444.803	0	0	566.757	0	0	239.206	206.39	0
45384	194.574	208.242	364.532	153.403	292.621	359.629	148.644	0	216.398	349.471	155.365	179.705	209.416	316.459	296.112	322.584	159.175	197.271	525.707	497.159	418.056	205.82	157.03	351.78	344.991	301.263	158.578	183.367	223.169	2681.35	274.362	196.606	137.807	301.703	325.742	385.156	103.089	93.2979	176.341	291.065	838.348	393.302
45441	0	0	0	0	0	0	0	0	0	0	0	0	0	0	0	0	0	0	0	0	0	0	0	0	0	0	0	0	277.937	0	0	0	0	0	0	0	0	0	0	0	0	0
45445	638.638	1348.97	1849.02	892.053	761.524	1404.9	1375.91	1887.23	4543.16	1538.5	1181.87	3012.42	1144.73	2869.54	1312.58	768.037	502.097	1564.64	1644.9	936.838	1768.98	502.736	1671.64	3392.35	539.78	1970.92	4122.17	729.126	2946.23	3257.2	3329.63	2296.33	2003.32	1538.2	2484.22	1991.05	790.081	1017.59	2157.8	814.321	1044.36	1730.42
45463	0	0	0	0	0	0	0	0	0	0	0	0	0	0	0	0	0	0	0	0	0	0	0	0	0	0	0	0	0	0	0	0	0	0	0	0	0	0	0	0	0	0
45496	667.969	389.172	0	0	0	83.4284	460.085	282.996	416.02	0	188.52	0	242.645	316.244	129.383	217.465	136.505	494.461	0	312.052	756.27	106.675	85.6236	0	0	44.8161	542.767	0	490.908	399.763	0	517.42	259.466	229.36	795.199	0	1235.5	1212.99	0	62.5258	0	0
45498	0	0	0	0	0	0	0	0	0	0	0	0	0	0	0	0	0	0	0	0	0	0	0	0	0	0	0	0	0	0	0	0	0	0	0	0	0	0	0	0	0	0
45503	0	0	0	0	0	0	0	0	0	0	0	0	0	0	0	0	0	0	0	0	0	0	0	0	0	0	0	0	0	0	0	0	0	0	0	0	0	0	0	0	0	0
45554	0	47.9204	0	0	56.9601	0	0	531.705	0	276.085	0	0	0	0	0	0	179.009	0	0	35.7389	36.2156	478.593	228.49	0	0	0	0	0	0	0	0	0	22.656	0	0	0	0	0	0	99.8792	495.923	203.833
45564	84.4568	255.841	272.712	176.102	98.0257	0	145.112	266.535	247.645	148.774	96.1778	158.072	37.4311	144.191	150.585	0	0	122.783	0	0	0	0	0	121.706	227.756	118.377	0	0	0	0	115.601	111.858	125.572	179.541	80.1512	0	0	0	124.54	1157.82	17.9799	0
45594	0	0	0	0	0	0	0	0	0	0	0	0	0	0	0	0	0	0	58.3129	0	0	0	0	0	0	130.27	0	0	0	174.498	0	0	0	0	0	2094.93	0	351.471	141.572	0	0	29.172
45597	78.2773	85.2018	339.519	156.181	155.493	397.503	284.995	330.193	402.108	0	184.764	78.9758	0	414.013	59.4592	0	0	390.145	174.831	86.9362	274.36	0	0	0	0	0	352.937	0	451.453	131.439	319.123	164.806	205.193	372.379	0	0	0	0	269.885	419.366	0	281.32
45654	0	0	0	0	0	0	0	0	0	0	0	0	0	0	0	0	0	0	0	0	0	0	0	0	0	0	0	0	0	0	0	0	15.1618	0	0	0	0	0	0	0	0	0
45664	0	60.1412	0	0	0	0	0	0	0	0	0	0	0	0	0	0	0	0	0	0	0	0	0	170.752	0	0	87.7599	0	0	68.933	0	0	0	0	0	0	0	29.2704	0	0	0	25.6042
45695	0	0	268.937	0	0	0	0	0	0	0	0	0	78.8509	0	0	0	0	0	246.228	18.1814	225.587	0	20.8428	0	0	0	254.988	0	397.27	0	94.5173	0	0	0	141.334	0	0	0	0	0	0	159.766
45775	25.2287	0	0	0	80.3072	146.06	0	0	0	0	0	0	0	0	0	44.8748	126.94	0	0	0	13.2079	52.6675	0	34.3593	0	0	27.3245	0	0	137.886	0	0	0	0	0	0	0	0	0	0	0	0
45820	0	0	0	0	0	0	0	0	0	0	0	0	0	0	0	0	0	0	0	0	0	0	0	0	0	0	0	0	0	0	0	0	0	0	0	0	0	0	0	0	0	0
45828	0	0	0	0	0	0	0	0	44.0882	0	0	0	0	0	0	0	0	0	0	0	0	0	0	0	0	0	0	0	0	0	0	0	0	0	0	0	0	0	0	0	0	0
45857	305.594	142.847	0	0	29.9921	69.1764	0	106.22	0	148.61	105.027	50.6198	0	0	32.1274	0	129.063	137.138	0	179.914	134.911	0	48.7446	0	0	71.1734	52.3096	76.8775	65.2451	0	34.3894	0	42.4039	81.3947	0	0	414.731	0	98.3218	113.507	48.5726	290.697
45863	80.2523	805.838	105.283	709.786	1243.23	922.403	394.775	578.994	756.34	242.453	185.58	2039.11	0	2054.98	93.922	1136.15	243.753	59.0616	27.6548	573.994	217.021	1454.23	210.712	0	0	0	142.746	928.26	27.1511	161.478	562.593	528.242	91.2202	777.255	545.376	835.52	0	474.017	2060.83	1156.9	841.615	411.994
45889	0	0	157.263	0	0	0	0	0	0	0	0	0	0	0	0	0	0	0	68.9538	0	0	0	0	263.329	0	0	0	0	0	0	0	0	0	0	0	0	0	0	32.9003	0	0	0
45893	0	0	0	0	0	47.4054	0	0	0	0	132.857	0	0	0	6.3823	0	13.5086	240.32	0	0	0	0	0	414.829	0	246.527	96.4027	0	19.3332	143.983	26.5528	0	104.739	11.2081	0	0	191.711	0	0	0	0	46.4969
45895	0	0	0	0	0	0	0	0	0	0	0	0	0	0	0	0	0	0	0	0	0	0	31.4895	0	0	73.9783	0	0	0	0	0	0	0	0	0	162.281	0	0	0	27.5906	0	0
45896	0	0	0	0	0	0	0	0	0	0	0	0	0	0	0	0	0	0	0	0	0	0	0	0	0	0	0	0	0	0	0	0	0	0	0	0	0	0	0	0	0	0
45943	355.692	142.077	145.277	0	115.713	93.7756	108.032	0	0	33.0027	69.5468	21.3926	48.6016	331.491	22.1214	0	0	0	0	59.0636	68.5615	0	191.586	0	205.706	0	44.5805	44.9012	146.796	0	125.672	324.628	87.576	263.999	110.068	402.215	542.861	174.851	250.263	0	223.841	0
45944	278.727	143.301	275.135	0	49.171	173.344	183.634	290.518	642.469	34.8534	161.11	74.1197	0	599.308	306.15	0	102.264	118.305	0	0	0	0	569.793	496.307	368.663	0	162.894	76.0783	358.148	744.749	454.267	380.995	197.469	302.543	0	0	557.747	0	256.99	0	257.109	63.2042
45949	0	0	0	0	0	0	0	0	0	0	0	0	0	0	0	0	0	0	0	0	0	0	0	0	0	0	0	0	0	0	0	0	0	0	0	0	0	0	0	0	0	0
45950	25.1567	0	219.95	40.4007	23.6971	0	0	43.1065	0	0	0	0	174.855	0	26.0149	2322.52	0	0	865.77	196.514	198.513	313.496	0	487.489	0	0	79.5678	0	215.868	0	0	0	61.6662	0	41.3526	0	0	0	0	0	0	0
45954	0	0	0	0	0	0	0	0	0	0	0	0	463.837	0	0	0	0	0	75.3771	0	38.3423	0	0	102.542	0	0	0	0	45.4823	112.555	0	0	29.9766	0	307.935	0	0	534.666	0	0	0	0
45980	2359.45	4423.85	895.236	238.952	782.415	2775.09	2859.76	2952.63	5788.13	0	5415.19	724.433	1601.94	2340.29	2308.51	440.032	1324.42	3606.51	3838.47	329.519	1207.78	565.752	1784.91	3237.02	2258.46	1050.97	2228.55	2662.83	1298.1	5599.83	2113.24	4465.74	2683.21	1565.11	5612.7	5189.34	2125.35	2257.4	2980.15	530.906	2589.88	1416.51
45983	0	0	99.477	0	0	799.339	0	0	0	103.41	0	176.772	219.549	0	0	0	78.4364	445.958	0	0	553.439	226.877	0	0	607.341	0	0	0	0	0	560.624	1216.47	0	0	0	0	0	0	0	0	853.59	707.391
46001	0	0	0	162.117	0	0	0	0	0	0	0	0	0	0	0	0	0	0	0	0	0	0	0	0	0	0	0	0	0	0	0	0	0	0	0	0	0	0	0	0	0	0
46002	133.734	39.6285	0	0	0	82.9661	0	55.9134	30.729	52.3223	0	17.9758	804.297	107.98	22.0219	0	71.3425	0	0	0	80.2631	32.8934	0	0	0	1261.28	0	0	0	2898.3	0	191.437	88	49.9755	367.295	2594.52	0	0	46.1189	33.3951	139.715	0
46056	0	0	0	0	0	0	0	0	0	0	0	0	0	0	0	0	0	0	0	0	0	0	0	0	0	0	0	0	0	0	0	0	0	0	0	0	0	0	0	0	0	0
46064	0	39.3357	111.181	77.0248	0	121.111	74.954	0	83.4058	0	45.9942	50.1193	0	35.1117	55.0026	0	27.3247	73.1984	16.2667	0	0	16.7844	48.1402	0	0	0	40.4574	130.945	124.927	0	33.853	46.9771	0	79.0962	0	0	0	21.3123	0	94.48	19.6355	0
46091	0	0	106.959	0	0	0	0	0	0	0	0	0	29.4653	43.0461	13.1845	0	0	0	88.9782	45.0186	97.7386	77.5257	0	255.684	0	23.7611	79.6272	0	112.297	108.303	0	28.1802	0	27.4558	0	0	0	0	26.9625	24.8137	46.5397	74.6226
46119	0	0	2905.12	0	0	0	0	0	0	143.596	0	0	463.163	0	0	0	0	0	0	0	0	0	0	0	0	0	0	0	0	0	30.7023	70.323	129.959	0	1500.17	0	0	131.728	0	66.9128	0	0
46139	0	73.8129	0	269.004	11.7442	83.1907	11.3304	51.1492	221.259	109.036	47.9294	153.045	0	174.885	36.5149	0	11.7094	0	26.0094	14.4462	18.4655	0	0	0	0	25.4162	158.335	20.8267	107.496	0	44.9832	0	103.198	104.343	0	0	0	0	102.026	186.484	12.5795	0
46170	80.4314	60.9321	171.104	30.6301	0	207.739	38.3939	243.269	187.552	264.919	324.822	92.1143	49.1896	342.469	163.192	403.809	113.051	83.9506	61.697	84.8861	187.141	0	171.666	131.461	138.812	27.1482	104.983	65.8066	134.685	81.5643	80.4998	59.473	153.369	209.987	67.6967	41.9511	157.81	0	108.17	0	0	0
46179	0	0	0	88.5497	0	16.3257	0	51.1693	0	30.6586	78.4549	97.2884	0	0	12.4544	0	20.8204	0	0	31.1625	52.1446	0	40.1674	142.478	0	0	65.5072	0	0	0	0	30.5245	0	45.3258	0	0	0	0	0	0	36.5416	71.5636
46184	0	0	0	0	0	0	0	0	0	0	0	0	0	0	0	0	0	0	0	0	0	0	0	0	0	0	0	0	0	0	0	0	0	0	0	0	0	0	0	0	0	0
46258	0	180.416	44.4953	0	0	15.8998	0	0	0	0	0	0	0	0	0	429.17	28.6188	0	0	0	14.1267	0	0	0	0	117.256	0	0	0	350.879	0	0	0	24.5949	153.673	0	119.873	0	178.191	0	0	0
46338	0	115.285	550.317	0	0	32.1842	175.112	88.7237	70.1469	82.4527	437.168	0	0	0	301.766	0	0	639.714	33.259	72.974	184.699	0	0	0	68.7552	175.42	168.65	0	561.032	106.147	383.593	60.0439	116.129	0	0	0	177.302	0	0	0	0	41.4252
46369	0	49.2352	0	5.7033	0	37.6427	0	39.5404	0	0	33.6091	40.6083	0	25.6136	0	0	29.4533	0	0	0	0	55.256	0	132.709	0	0	87.6009	28.6533	40.7532	0	0	0	0	0	0	66.0675	0	0	0	47.6878	0	81.2495
46370	0	0	0	27.2177	0	19.8937	49.1065	0	0	0	0	51.0318	0	0	0	0	0	0	0	0	0	0	0	0	0	0	42.3582	479.82	0	0	27.7122	0	0	0	0	0	0	0	0	23.4166	0	0
46384	0	0	0	0	0	0	0	0	0	0	0	0	0	0	0	0	0	0	0	0	0	0	0	0	0	0	0	0	0	0	0	0	0	0	0	0	0	0	0	0	0	0
46417	253.734	138.006	292.361	397.211	0	135.891	705.913	243.432	0	25.5375	238.661	238.967	0	57.9169	322.859	0	191.325	0	0	56.6563	141.374	52.0669	72.0325	0	0	134.218	145.431	71.6254	0	0	113.609	113.11	306.999	200.136	0	211.709	0	0	0	81.7684	0	0
46542	648.528	831.8	403.677	84.3305	0	253.183	272.126	750.206	2237.45	186.116	1400.92	361.368	1464.97	509.085	233.876	169.338	327.551	3662.57	380.061	830.268	488.409	104.621	1260.94	770.429	1225.88	0	1066.54	240	902.049	792.449	731.4	602.768	525.165	740.333	497.207	270.805	586.065	1104.93	355.536	747.174	528.279	541.129
46551	2927.56	69.2086	0	0	0	0	0	0	397.638	0	0	0	0	0	0	0	0	0	0	0	0	0	0	0	247.132	202.425	1832.67	0	2655.82	0	0	306.208	1546.67	0	0	0	0	0	0	0	0	0
46554	0	0	0	0	0	0	0	0	0	0	0	0	0	0	0	0	0	0	0	0	0	0	0	0	0	0	0	0	0	0	0	0	0	0	0	0	0	0	0	0	0	0
46567	0	0	0	0	0	0	0	0	0	0	0	0	0	0	0	0	0	0	108.593	0	0	0	0	449.771	0	0	215.532	9.1209	0	0	156.67	0	0	0	43.5049	0	0	0	0	0	0	0
46587	0	0	50.6064	0	0	0	0	0	0	98.2084	0	0	0	0	0	0	0	0	0	0	0	0	0	0	82.276	0	0	32.174	0	0	0	0	0	0	0	0	0	0	0	0	0	162.001
46606	24.8882	1022.74	1597.51	286.304	860.676	359.399	2723.34	2501.79	4985.99	1187.44	597.748	545.254	1256.6	3374.03	1396.67	74.8267	1030.12	1916.71	2014.74	928.459	756.433	0	2625.53	0	2593.17	1536.56	0	1020.48	0	6345.53	1400.43	3382.27	0	1785	0	0	3567.38	0	1776.24	1456.99	1617.15	1593.9
46642	0	0	0	3.906	0	0	95.194	151.908	0	0	0	0	0	0	35.5909	0	126.536	182.688	0	0	0	0	0	0	0	0	278.331	0	0	0	0	0	0	0	0	0	0	0	0	112.226	0	0
46649	473.266	1200.37	42.0692	2252.72	516.827	659.644	1473.05	609.282	0	0	338.731	730.645	0	0	0	73.1474	581.061	0	202.651	373.725	718.797	400.163	505.684	24.8215	0	603.646	19.8277	2129.34	432.003	0	388.612	883.155	202.755	865.98	18.4666	517.678	0	0	576.58	2623.37	347.884	133.813
46654	24.9022	1423.93	11.7338	0	0	0	0	32.7801	0	0	0	0	0	0	0	0	0	0	0	0	9.5702	0	0	0	0	0	0	0	0	0	0	0	9.2743	0	0	0	0	0	0	0	0	0
46679	88.9036	0	0	0	0	0	40.9301	78.6808	0	0	218.301	0	0	0	0	0	46.3087	0	0	223.345	319.705	0	0	0	0	90.2071	153.07	0	261.676	0	0	96.1346	0	39.7319	0	0	0	0	12.6796	0	0	194.701
46717	0	0	0	0	0	0	0	0	0	0	0	0	0	0	0	0	0	0	0	0	0	0	0	0	0	0	0	0	0	0	0	0	0	0	0	0	0	0	0	0	0	0
46719	0	0	0	0	0	0	0	0	0	0	0	0	0	0	0	0	0	0	0	0	0	0	0	0	0	0	0	0	0	0	0	20.0268	0	0	0	0	0	0	0	0	0	0
46725	63.0499	112.312	0	0	0	41.0208	73.4619	106.341	191.858	57.4874	80.3077	120.134	144.456	143.786	97.0179	0	48.4914	0	0	76.3183	0	0	101.634	88.7033	0	26.9175	46.0987	80.0187	131.886	201.945	0	183.065	0	267.567	232.132	27.9562	228.948	63.4607	45.886	158.412	57.6888	0
46756	207.995	0	365.983	428.051	487.026	482.179	363.686	348.313	591.324	0	221.467	381.647	375.372	639.897	214.884	216.339	266.528	0	367.021	633.744	41.9587	814.729	358.618	494.082	120.987	0	225.556	249.964	128.591	381.326	352.133	190.93	336.729	422.894	504.08	150.256	269.794	274.294	511.93	346.004	871.689	212.672
46765	0	0	0	0	0	0	0	0	0	0	0	0	0	0	0	0	0	0	0	0	0	0	0	0	0	0	0	0	0	0	0	0	0	0	0	0	0	232.281	0	0	0	0
46783	0	680.659	0	0	128.765	9.9015	14.6389	110.265	1737.41	47.1554	219.138	0	0	0	0	0	0	0	0	0	0	0	330.41	0	0	420.152	0	0	172.66	0	466.542	288.692	83.9766	0	0	0	0	0	0	0	0	0
46801	0	0	61.3725	0	0	0	0	0	0	0	0	0	0	0	0	0	0	0	0	0	0	35.8151	0	0	0	0	0	0	0	0	0	0	0	0	0	0	0	0	0	0	0	0
46812	0	0	0	0	102.681	29.843	0	17.5389	57.6058	0	38.107	18.1527	23.4881	110.963	24.2224	106.989	0	0	117.086	55.2068	0	511.301	0	0	0	47.4636	48.7246	31.0704	99.8121	48.2143	0	0	0	56.0689	40.4487	87.742	0	23.8289	88.3736	0	141.621	0
46826	611.934	511.033	1723.4	0	415.517	317.342	1870.06	646.84	750.398	676.771	0	1627.62	0	2107.56	3791.84	0	127.555	1571.69	0	1166.5	598.557	0	4631.95	0	0	0	593.172	0	654.228	0	50.0689	1878.35	3145.61	1211.34	1967.09	0	2572.9	4998.8	0	1243.85	0	315.346
46875	0	0	0	0	0	0	0	0	0	0	0	0	0	0	0	0	0	0	0	0	0	0	0	0	0	0	0	0	0	0	0	0	0	0	0	0	0	0	0	0	0	0
46880	3860.67	2053.47	1977.77	136.339	862.547	1068.92	738.077	1892.67	1264.73	1887.3	1673.37	864.57	1270.91	400.421	777.379	0	2023.53	2722.02	700.969	2719.98	2304.51	800.456	989.569	139.187	1545.24	948.011	1206.02	1604.53	1514.66	0	1121.13	391.35	699.706	1381.12	265.98	466.279	5776.85	945.721	1486.4	1944.06	1107.48	4755.24
46883	0	118.4	0	0	0	0	81.2577	54.7012	0	0	0	0	1003.35	345.098	0	8523.42	0	47.3184	59.0098	0	0	0	0	158.894	0	0	40.5674	0	0	1656.97	0	0	79.5864	0	3132.51	1236.49	243.391	3461.07	283.469	0	0	0
46923	0	0	0	0	0	0	0	0	0	0	0	0	0	0	0	0	0	0	0	0	0	0	0	0	0	0	22.9603	0	0	0	0	0	0	0	0	0	0	0	0	0	0	0
46926	0	0	0	0	0	0	0	0	0	0	0	0	0	0	0	0	0	0	25.6143	0	0	0	0	0	0	0	0	0	0	0	0	0	0	0	0	0	0	0	0	0	0	0
46928	0	17.5955	13.7815	0	0	47.1611	0	0	36.1934	61.5777	52.733	39.7334	0	113.629	0	0	0	0	15.1386	0	0	0	0	0	0	0	0	43.1715	30.2527	1433.14	0	257.305	0	133.579	0	0	0	103.183	0	0	47.9805	70.237
46961	0	0	0	0	0	0	0	0	0	0	0	0	0	0	0	0	107.601	80.6499	0	0	165.931	0	0	0	0	0	0	0	0	0	0	0	0	0	0	0	0	0	0	0	43.0408	163.865
46972	0	0	0	334.835	0	0	0	0	0	0	0	8.1412	603.302	0	0	0	0	0	0	0	0	0	0	101.28	0	0	0	0	0	89.5838	0	27.3633	0	0	0	101.484	0	0	0	0	0	0
47005	0	25.8823	0	148.444	0	28.2283	0	53.7384	0	106.825	0	0	0	0	0	0	0	0	0	0	84.4478	0	0	0	0	0	0	10.095	0	0	32.8702	0	11.6422	0	0	0	0	0	0	0	209.059	0
47039	0	0	0	0	0	0	0	0	40.1217	0	0	35.0278	0	58.8369	0	0	0	0	204.612	37.7295	0	10.1183	0	0	0	9.7512	122.026	0	0	0	0	0	0	0	0	0	0	0	0	0	0	378.55
47125	0	58.4977	128.93	0	93.5568	0	0	0	103.439	145.751	47.0469	52.5483	0	0	0	0	0	130.985	0	122.861	0	13.38	0	0	0	78.7825	76.4754	0	0	0	0	0	0	0	0	14.6517	0	0	0	0	0	327.216
47200	0	0	0	0	0	0	0	0	0	0	0	0	0	0	0	0	0	0	0	0	0	0	0	0	0	0	0	0	0	279.121	0	0	0	0	0	0	0	0	0	0	0	0
47215	0	0	0	0	0	0	12.9444	34.4325	0	0	22.6063	0	0	0	0	0	0	0	0	0	0	0	0	0	0	10.9706	22.8519	0	35.9071	0	23.4342	15.1347	0	50.3065	0	0	0	0	0	0	0	0
47273	0	0	0	0	127.372	0	0	0	0	0	0	0	0	0	0	0	0	0	0	0	0	127.122	0	0	0	0	0	0	0	0	0	0	0	0	0	0	0	0	0	0	0	0
47285	411.001	167.779	0	110.316	62.2276	19.3703	72.818	25.4832	0	66.4383	95.8243	0	232.835	37.55	30.4159	0	0	168.478	342.807	0	66.5532	31.4813	120.678	59.4047	287.231	167.697	77.4153	208.935	198.875	0	0	0	214.821	62.1927	620.103	106.318	685.888	683.421	0	0	50.443	21.6303
47367	1292.99	1152.15	1845.97	72.3009	467.106	555.701	990.555	958.952	1712.81	674.236	723.849	343.584	994.34	1446.11	1737.78	0	652.319	3069.24	768.17	550.351	662.742	74.1462	1169.55	344.455	1931.17	720.884	864.212	496.106	1389.69	1306.37	769.827	2952.97	779.483	1041.96	0	1482.79	2970.24	409.604	643.787	1606.59	732.136	479.103
47371	53.9615	0	0	0	0	0	0	0	0	0	84.032	0	0	0	230.407	0	0	0	0	0	0	0	0	0	0	0	0	0	0	0	0	0	0	0	0	0	0	0	0	0	0	0
47402	1169.56	0	0	276.373	1056.85	580.712	160.351	2017.39	2678.05	165.876	832.218	448.69	0	1492.64	77.1459	0	0	0	45.301	2118.65	44.9711	0	595.526	158.867	1556.19	1941.74	709.488	18.3554	1585.98	3418.3	1674.61	2990.45	1120.69	547.68	0	1663.22	1742.71	0	1623.69	656.157	2008.12	0
47855	942.104	909.791	1678.71	1033.32	132.139	814.943	2043.25	897.474	594.888	570.633	1228.52	1162.12	0	762.796	1537.73	0	767.159	487.9	0	525.199	707.72	136.805	454.722	0	756.863	716.292	878.334	546.365	742.022	289.024	628.626	633.608	1043.3	1072.43	0	1531.46	973.99	0	0	606.792	347	194.284
48008	0	0	0	1128.78	0	1610.94	183.027	0	0	0	0	0	0	0	0	0	0	0	0	0	0	0	0	704.743	0	0	0	56.0823	0	0	919.713	0	577.552	0	0	0	0	0	0	0	0	0
48023	0	0	0	72.4414	17.1755	0	48.665	0	0	0	0	0	0	0	0	0	0	0	79.2785	0	0	0	0	0	0	0	0	0	0	0	0	0	0	0	0	0	0	0	0	0	0	0
48061	273.541	0	0	0	0	0	351.463	1540.47	0	823.606	593.674	0	0	171.235	454.299	0	440.685	0	269.629	108.094	300.257	0	65.2168	0	73.1567	0	0	696.989	0	0	569.501	0	238.244	694.264	0	266.51	0	0	291.179	352.625	304.649	191.597
48063	41.7641	0	0	0	0	0	0	86.9467	0	97.6105	21.7344	78.6936	0	27.5207	0	0	0	0	0	0	81.8617	0	0	0	100.671	0	37.5031	0	34.8988	0	0	0	64.9102	0	63.1051	0	210.157	0	0	0	0	60.8656
48089	16975.2	7636.02	9358.6	728.119	1997.43	1419.78	11407.7	7346.08	15706.6	2418.55	5209.35	2599.19	7594.5	9622.52	5903.3	0	3242.03	6320.12	3946.48	2605.75	2358.37	1160.94	9831.38	6992.98	5951.29	4155.39	6753.71	3248.65	12720	10554.1	8077.21	21943.5	4437.96	5949.04	12593.6	13367.4	17210.9	5604.36	5124.09	4125.72	5595.5	7494.33
48093	2173.78	1034.16	837.284	297.902	35.2394	103.646	656.704	2212.36	1330.91	929.876	487.004	627.823	578.027	0	613.149	0	337.227	1217.35	2102.45	0	412.572	0	1195.53	0	2463.55	1496.18	731.392	684.106	1786.53	0	379.563	585.313	1128.23	815.643	0	0	2939.78	0	257.023	688.102	623.598	949.95
48106	3629.57	3681.28	2360.34	7934.79	4064.55	5236.74	8295.58	0	4673.76	1979.48	3340.74	3514.96	1414.68	4290.33	5795.53	3093.38	3557.74	3025.77	1117.62	4344.54	3414.95	1954.26	3657.78	1581.09	6384.77	4413.41	2516.15	9715.46	5845.29	1535.34	2819.58	6174.62	2350.49	5870.97	3086.18	5103.17	6891.12	5993.24	5157.06	8488.36	3154.17	2203.47
48115	0	0	0	0	0	0	0	0	0	0	0	0	0	0	0	0	0	0	43.3323	0	0	0	0	165.447	0	0	0	0	0	0	0	0	0	0	0	0	0	0	0	0	0	0
48131	0	0	0	0	0	0	0	0	0	0	0	12.3953	0	0	0	0	0	0	0	0	0	0	0	0	0	0	0	0	0	0	0	0	0	0	0	0	0	0	0	0	0	0
48162	4747.61	0	932.59	0	1965.45	0	0	3837.51	1213.37	526.956	9810.97	535.589	943.012	267.944	964.761	3180.77	1797.58	765.402	2443.62	0	9358.68	16.9046	832.631	1653.85	1072.61	0	4826.66	0	10092.3	3791.97	1569.06	3943.22	258.815	1584.07	346.375	7188.08	0	174.67	171.079	871.59	0	7194.6
48176	0	2215.87	1454.62	93.9222	1005.6	1212.35	9167.19	45.4363	1007.77	358.002	10.6147	992.187	982.011	1060.18	976.622	0	384.456	751.05	1167.43	8883.66	0	114.642	498.367	257.332	580.089	6064.23	721.154	0	25.6811	547.406	491.203	1942.28	1137.69	986.371	1456.93	128.817	6003.16	3549.33	2811.31	1726.54	0	234.108
48189	0	0	0	0	0	0	0	0	0	0	0	0	0	0	0	0	0	0	0	0	0	0	0	0	0	0	0	0	0	0	0	0	0	0	0	0	0	0	0	0	0	0
48195	0	0	0	0	0	0	0	0	0	0	0	0	0	0	0	0	0	0	0	0	0	0	0	122.405	0	0	0	0	0	0	0	0	0	0	0	0	0	0	0	0	0	0
48224	0	0	0	0	15.9708	513.832	0	0	1219.26	0	293.457	0	0	1190.87	0	261.001	0	0	0	964.635	0	0	0	0	0	0	0	192.864	0	0	0	624.052	0	441.51	0	0	0	0	0	0	900.488	0
48281	0	0	439.908	0	0	0	0	0	0	0	0	0	0	0	0	0	0	0	0	0	49.1559	0	0	0	0	0	0	0	0	0	0	0	0	0	0	0	0	0	0	0	0	0
48354	0	40.1446	150.842	0	25.2608	0	53.3873	0	0	61.3411	0	38.8077	143.246	31.8044	42.9613	28.2939	0	0	315.44	165.139	63.9386	177.172	0	0	0	277.469	60.8215	30.3358	0	0	0	0	0	39.476	286.613	626.033	0	0	70.8067	0	71.2899	222.055
48394	525.209	524.035	849.406	454.653	323.071	0	350.98	636.261	0	690.577	528.425	689.271	837.687	0	458.031	0	600.749	242.663	585.622	0	301.041	669.387	488.597	320.488	61.625	332.856	791.067	0	154.782	596.951	826.101	2883.41	707.069	0	0	0	0	0	589.547	296.114	0	906.832
48417	168.385	493.591	441.016	28.7865	0	137.02	394.723	507.321	803.467	103.315	235.252	95.3843	722.546	560.948	368.434	66.8339	320.618	760.222	330.593	287.379	224.757	7.8924	689.806	207.845	0	820.092	328.708	208.65	303.474	1236.03	324.647	1215.15	453.218	344.426	877.761	347.886	623.669	375.051	685.622	597.86	97.5478	546.264
48421	51.4932	0	0	0	0	0	0	0	0	0	0	0	0	0	0	0	0	0	0	0	0	0	140.857	0	0	0	96.0533	0	0	0	0	0	0	0	0	0	0	0	0	0	0	0
48424	0	52.3706	0	160.852	0	0	20.986	63.8797	0	0	0	114.188	0	436.276	0	0	221.67	0	1273.64	0	0	607.832	148.174	72.1105	0	37.0093	32.3666	257.927	0	0	0	19.6533	0	368.972	0	0	0	0	0	23.4807	0	0
48425	0	96.2311	133.731	28.4877	0	73.2314	74.308	45.1991	0	0	0	66.7875	0	331.861	0	0	62.4882	86.8466	201.401	189.618	92.3152	319.081	0	1274.49	0	0	96.7434	89.2672	0	0	114.921	394.851	173.639	101.007	662.905	131.259	0	3231.1	109.115	151.709	184.572	128.164
48428	0	60.362	0	0	0	0	0	0	0	0	0	0	0	0	0	0	0	0	0	0	107.422	92.3858	0	29.7803	0	0	0	0	0	0	0	0	64.5575	0	0	0	0	0	139.229	0	0	0
48446	0	0	0	0	0	0	0	0	0	0	0	0	0	0	0	0	0	0	0	0	0	0	0	0	0	0	0	0	0	38.7287	0	0	0	0	0	0	24690.2	0	0	0	0	0
48478	0	0	0	0	0	0	0	86.034	272.679	0	0	0	0	18.6637	0	0	0	0	0	0	0	0	72.0282	0	0	0	0	0	0	0	0	0	0	0	0	0	0	0	0	0	0	0
48480	75.3597	31.0439	218.312	394.099	0	290.972	0	0	0	0	0	0	0	0	0	0	274.571	1044.15	979.442	894.043	1240.93	815.991	12.8298	296.521	0	0	95.185	0	0	0	0	0	0	0	0	0	0	0	0	203.48	982.077	1688.21
48486	0	0	0	0	0	0	0	0	0	0	0	0	446.741	0	0	3152.8	0	0	0	0	0	0	0	0	0	339.938	0	0	0	8978.19	0	0	0	0	0	0	0	0	0	0	0	0
48505	0	0	0	0	0	0	0	0	0	0	0	0	0	0	0	0	0	0	0	0	0	0	0	0	0	0	0	0	0	0	0	0	0	0	0	0	0	0	0	21.9931	32.2671	0
48520	200.82	384.714	271.088	609.617	224.377	262.148	499.085	443.176	385.356	325.262	213.952	425.745	0	182.986	260.166	0	313.678	149.282	51.3435	265.913	501.861	160.913	162.025	300.117	279.34	0	254.057	347.532	188.271	0	230.029	379.743	355.954	301.098	141.434	471.129	608.328	380.47	255.876	220.567	276.529	377.927
48521	0	0	0	7.1507	0	0	0	0	60.2849	0	0	11.7443	0	0	0	0	0	0	0	0	21.3713	0	0	0	0	0	0	10.91	0	0	0	0	0	0	0	0	0	484.968	149.853	0	0	0
48540	0	1075.31	0	67.2925	0	59.6431	0	11.0038	61.6003	0	0	0	0	0	0	0	0	0	44.8986	23.4981	0	28.2037	0	0	0	0	0	38.5997	0	0	0	0	0	0	0	0	0	0	0	59.0781	0	71.3234
48580	1482.94	85.4662	204.6	0	60.7986	927.559	197.934	536.722	577.654	241.707	587.594	0	14.5482	82.1384	0	0	387.772	451.152	187.082	283.307	577.707	265.967	0	76.1671	1000.1	0	1039.69	179.383	1933.1	171.177	428.631	0	0	353.658	0	46.1446	0	0	0	203.253	50.322	425.173
48616	0	0	0	0	0	23.1529	0	33.2847	42.9833	0	0	0	0	0	0	0	55.3302	572.68	0	169.187	0	0	0	0	0	76.0325	0	0	0	0	0	0	0	28.1847	0	0	0	0	0	0	0	0
48625	0	0	0	0	0	0	0	0	0	0	0	0	0	0	0	0	0	0	0	0	0	0	0	0	0	0	0	0	0	0	0	0	0	0	0	0	0	0	0	0	0	0
48651	0	33.278	0	0	0	17.5541	0	0	178.731	0	119.653	0	0	0	0	0	0	0	0	0	0	0	0	0	0	0	0	0	0	0	0	0	0	0	0	0	0	0	0	0	0	0
48663	0	0	0	0	0	0	0	0	0	0	147.055	0	0	0	0	0	0	0	0	0	0	0	0	0	0	0	0	0	0	0	0	0	0	0	0	0	0	0	0	0	0	0
48664	0	0	0	0	0	19.9135	0	0	0	0	0	0	0	0	0	0	0	0	0	0	0	0	0	0	0	0	0	0	0	0	0	0	0	0	0	0	0	0	0	0	0	0
48667	0	0	0	0	0	0	0	0	0	0	0	0	0	0	0	0	0	0	0	0	0	0	0	0	0	29.1036	0	0	0	0	0	0	0	0	0	0	0	0	0	0	0	0
48686	62.6882	287.414	56.901	517.632	77.0431	94.7679	225.719	192.819	94.7878	98.9513	50.7579	158.475	0	192.414	120.819	0	152.695	0	0	0	59.0623	38.2857	76.0002	0	21.984	75.0182	101.978	266.381	47.8883	0	160.672	38.0038	100.674	186.387	0	0	0	124.382	303.918	374.318	40.0445	91.124
48699	40.4106	98.3522	0	76.7916	0	0	0	0	0	96.3064	0	0	0	0	0	0	0	0	363.637	33.1479	0	0	65.7421	75.6855	0	683.157	0	0	0	0	0	0	354.999	24.8243	0	0	571.023	48.7689	0	0	0	0
48751	2061.26	0	801.62	162.411	0	498.919	54.3378	0	2375.41	0	0	343.894	0	0	1026.71	0	218.756	288.6	422.883	0	0	0	7300.9	0	628.986	0	735.988	0	742.673	0	427.579	0	0	0	0	0	0	135.356	354.883	2862.71	0	425.854
48898	39.4731	0	0	29.3919	0	28.7632	0	52.7172	0	41.7427	0	0	0	0	34.279	276.561	0	0	0	0	80.9973	23.7793	0	0	0	108.673	34.7461	29.3704	53.4725	1050.13	0	0	0	0	0	549.07	0	0	27.3416	64.8535	0	0
48979	0	0	0	0	65.9921	0	0	0	0	0	0	0	0	0	0	0	0	0	0	0	0	0	0	0	0	0	0	0	0	0	0	0	0	0	0	0	0	0	0	0	0	0
49122	371.224	380.263	1256.33	164.608	152.332	408.528	668.185	274.809	330.072	305.896	558.275	321.038	280.197	458.604	582.141	0	214.014	279.971	0	230.397	431.62	68.5159	172.642	0	338.411	378.742	451.008	120.81	623.498	363.646	264.436	248.214	490.99	412.701	96.3078	537.786	505.757	0	0	187.417	135.67	74.2395
49243	151.186	181.587	256.417	192.356	101.279	49.92	120.796	248.241	1189.52	109.72	0	264.269	0	0	139.381	0	0	0	331.786	0	0	107.704	307.272	0	0	0	152.547	355.759	0	0	0	0	93.4593	204.81	0	0	0	0	2824.45	0	161.158	0
49244	0	0	0	0	0	0	0	0	0	0	0	0	0	0	0	0	0	0	0	0	0	10.6555	0	85.1962	0	0	0	0	0	0	0	0	0	0	644.137	0	0	0	0	0	0	0
49248	0	0	0	0	0	0	0	0	0	0	0	0	0	23.449	0	0	0	0	0	0	0	0	0	0	0	0	11.2198	0	0	197.993	0	21.7668	0	0	0	0	0	0	0	0	0	0
49273	0	0	0	0	0	0	0	0	0	0	0	0	0	0	0	0	0	0	0	0	0	0	0	0	0	0	0	0	0	0	0	0	0	0	0	0	0	0	0	0	0	0
49284	199.126	0	102.898	0	54.2074	122.947	117.479	162.843	373.236	119.43	121.371	71.1224	126.513	302.063	109.413	120.318	109.675	224.064	162.624	136.477	869.978	0	698.807	168.398	269.317	225.402	135.625	88.7862	249.068	420.492	166.805	417.708	190.993	129.431	0	269.339	404.95	66.0454	83.7467	127.018	837.726	149.177
49295	335.752	753.527	378.185	886.596	1128.57	621.94	698.957	630.863	701.246	413.507	245.881	1172.86	0	1145.24	463.985	0	364.462	349.719	607.083	322.668	290.606	1228.48	550.255	0	451.067	283.661	343.852	753.678	308.943	0	674.688	599.051	294.928	727.377	678.861	0	0	0	1155.82	595.305	992.415	564.572
49296	38.634	0	0	0	0	0	0	84.647	0	0	0	23.1104	0	26.3834	0	0	0	0	0	0	0	0	0	0	0	0	0	0	51.7132	0	0	0	0	0	0	0	111.047	0	69.3496	0	0	0
49303	714.941	627.407	706.575	591.449	1392.96	1912.81	782.192	2487.24	2062.6	1616.9	1476.52	2391.77	392.986	1198.77	1576.04	341.461	993.563	519.597	1188.43	639.672	751.498	1287.19	1078.66	261.565	603.199	888.153	1981.23	1372.48	673.376	0	2102.58	1336.7	1282.9	1867.59	0	1006.54	147.185	0	1327.34	972.251	1147.43	1107.85
49332	409.855	1078.78	840.827	1406.5	640.979	1059.99	595.782	1045.26	660.733	1091.93	484.475	921.465	459.335	440.761	540.598	588.984	710.815	810.754	376.548	997.801	0	1069.24	0	916.04	476.224	397.567	676.388	768.394	489.036	1454.67	461.187	879.392	430.351	709.671	1297.9	1014.44	578.728	0	1027.1	1270.83	0	1473.38
49334	1679.36	531.151	715.741	29.9703	121.588	106.768	734.784	498.062	966.238	156.884	341.134	172.849	497.17	490.387	436.953	0	224.211	474.059	290.379	232.874	206.712	52.425	609.233	364.249	549.461	268.011	447.566	220.889	951.135	747.03	510.596	1502.15	315.215	438.868	870.443	659.817	965.089	86.2921	241.05	269.101	308.419	387.499
49349	217.243	209.639	106.326	0	20.7739	27.8469	63.3212	101.724	0	0	743.578	18.719	0	114.9	0	0	47.297	0	0	548.674	481.811	0	256.707	0	0	638.792	86.4146	0	313.877	0	0	298.504	0	156.802	0	271.461	577.716	0	0	0	108.305	98.3627
49381	201.552	0	0	19.7954	0	0	329.823	159.002	0	262.965	167.415	12.3182	0	0	185.288	0	251.546	174.596	0	0	286.888	0	0	232.673	0	190.993	120.57	204.632	0	0	202.916	330.671	158.855	275.798	0	326.212	0	0	270.447	314.318	229.592	518.699
49390	0	0	0	0	0	0	0	0	0	0	0	0	3081.57	0	0	0	0	0	0	0	13.601	0	0	201.034	0	0	0	0	0	2873.92	0	0	0	0	168.998	664.279	362.459	23536	10.0624	0	0	0
49451	0	0	0	18.9583	0	0	0	0	0	0	0	0	0	0	0	0	0	0	0	0	0	0	0	0	0	0	0	0	0	0	0	0	0	0	0	0	0	0	0	0	0	0
49464	0	0	0	0	0	0	0	0	17.9473	0	0	0	0	0	0	0	0	0	0	0	0	0	0	0	0	0	0	0	0	0	0	0	0	0	0	0	0	0	0	0	0	0
49509	406.565	261.311	327.221	25.4412	123.477	158.207	214.004	440.498	525.076	37.1021	290.913	136.277	370.801	357.319	273.46	0	334.118	463.675	876.72	134.996	328.411	79.849	0	330.256	299.349	200.1	220.471	112.528	386.327	723.622	380.693	645.451	405.903	346.452	761.681	426.029	654.62	242.28	419.377	266.648	345.868	321.887
49524	0	0	0	0	0	0	0	0	0	0	0	0	0	0	0	0	0	0	0	0	0	0	0	0	0	0	0	0	0	0	0	0	0	0	0	0	0	0	0	0	0	0
49527	0	215.088	0	315.493	319.896	253.475	463.084	0	0	158.498	293.858	306.249	200.511	826.11	98.9992	0	177.872	147.436	55.4533	305.048	39.0031	384.349	0	864.152	0	0	368.802	0	154.061	1440.52	439.835	879.511	242.399	206.621	670.553	1735	214.993	18.7956	321.535	0	312.003	271.44
49530	0	0	0	0	0	0	0	0	0	0	0	0	0	0	0	0	0	0	0	0	0	0	0	0	0	0	0	0	0	0	0	0	0	0	0	0	0	0	0	0	0	0
49608	174.245	204.693	273.434	193.489	306.974	301.353	232.469	412.941	538.73	360.436	181.188	271.916	171.086	266.27	203.644	0	260.902	145.14	94.8483	220.804	385.339	110.607	91.9975	315.278	270.542	244.725	264.405	223.623	204.351	452.036	206.763	347.461	315.27	333.282	196.432	66.6233	596.599	130.866	241.867	0	382.18	354.198
49696	0	0	0	0	0	0	0	0	0	0	0	0	0	0	0	0	0	0	0	0	0	0	0	0	0	0	0	0	0	0	0	0	0	0	0	0	0	0	0	0	0	0
49697	0	0	0	0	0	0	0	0	0	0	0	0	0	0	0	0	0	0	0	0	0	0	0	0	0	0	0	0	0	0	0	0	0	0	0	0	0	0	0	0	0	0
49713	287.738	0	0	93.0452	0	158.638	0	143.948	0	64.8884	212.679	0	0	0	0	0	0	0	0	0	0	0	168.301	18.9604	122.487	0	34.8143	14.7805	338.188	0	82.0671	0	0	36.4304	22.4412	0	0	0	0	0	0	27.5253
49719	0	0	0	0	0	0	0	0	0	0	0	0	0	0	0	0	0	0	0	0	0	0	0	0	0	0	0	0	0	0	0	0	0	0	0	0	0	0	0	0	0	0
49776	0	31.6191	0	42.0031	49.862	66.008	44.5517	0	18.962	23.419	15.3332	32.0588	0	60.9104	24.2089	0	0	0	0	35.5888	0	13.6678	7.8375	0	0	0	0	30.8867	0	0	0	0	10.3001	56.5623	0	0	0	0	29.1914	0	0	0
49778	0	0	0	0	0	22.8177	0	0	0	0	0	0	0	0	0	0	0	0	0	0	0	0	0	0	0	0	0	0	0	0	0	0	0	0	0	0	0	0	0	0	0	0
49780	108.558	0	57.9489	0	0	0	0	135.583	425.343	47.5277	0	48.7477	157.442	143.435	58.525	0	0	41.7377	153.003	0	0	0	35.7277	0	0	44.5634	0	0	197.303	602.096	141.179	407.158	33.4151	314.294	401.962	27.3836	246.324	269.6	54.0071	46.5035	39.4107	42.2429
49839	0	241.741	77.3394	282.177	221.696	222.432	217.841	190.105	115.376	106.697	0	138.979	0	136.265	85.8501	0	155.234	0	0	111.351	24.9497	84.6815	120.584	0	0	0	57.5439	167.628	0	0	102.232	0	0	174.465	0	0	0	0	98.6553	263.754	196.194	0
49901	0	0	0	0	0	0	0	0	0	0	0	0	0	0	0	0	0	53.1013	0	0	56.5875	0	0	0	0	0	0	0	0	0	0	0	0	0	0	0	0	0	0	0	0	0
49914	0	166.531	0	0	0	0	0	50.1301	0	0	109.576	0	469.03	0	0	3124.85	0	0	0	0	138.066	0	0	570.385	0	1505.86	0	0	0	981.364	0	0	0	0	157.045	19949.9	0	144.13	0	0	0	0
49948	271.003	0	385.238	19.5142	0	84.6386	268.392	467.423	923.017	56.6125	0	0	0	167.133	138.204	0	91.7423	399.912	0	0	0	140.525	658.693	130.355	410.822	0	329.865	59.582	412.106	0	288.381	0	288.758	297.283	0	0	113.79	0	266.528	114.63	125.999	274.321
49958	2423.67	135.582	363.913	10.0391	64.1143	1575.42	154.872	250.942	525.725	3077.09	620.281	727.563	108.8	47.1232	263.439	1068.87	977.991	1488.96	0	112.124	0	0	192.896	0	534.78	814.878	647.921	166.818	552.72	1191.9	259.53	188.929	216.768	98.6272	0	0	331.933	0	0	68.2983	1364.26	1831.7
49959	0	0	0	0	0	0	0	0	0	0	0	0	0	0	0	0	0	0	0	0	0	0	0	0	0	0	0	0	0	0	0	0	0	0	0	0	0	0	0	0	0	0
50008	0	381.881	615.929	486.651	79.3336	0	95.2396	279.4	436.649	0	838.669	666.36	821.329	188.756	497.286	285.617	0	0	2792.82	0	1796.82	1243.99	277.786	2250.44	542.902	701.089	941.041	148.298	610.356	121.672	625.751	306.144	1221.72	184.276	621.366	355.431	0	603.999	225.853	111.474	0	0
50037	0	0	35.9421	0	0	75.6023	0	78.4958	98.6841	62.0784	23.5261	127.692	0	0	31.259	0	48.1839	0	0	0	0	0	0	0	0	10.0332	117.378	0	17.1292	0	128.889	0	72.095	43.5593	0	0	0	0	0	0	0	0
50056	192.705	957.039	1073.39	0	761.785	0	3818.62	1489.47	1015.39	0	0	750.489	166.953	995.862	950.811	0	0	0	0	1974.09	255.617	0	158.443	0	0	115.272	0	0	207.782	0	274.837	1545.79	553.547	636.031	421.806	473.908	1003.17	150.614	366.142	1539.66	0	102.777
50075	106.289	164.279	88.1124	297.412	91.8967	101.549	223.674	112.786	101.618	129.111	132.469	129.257	0	105.346	101.577	0	140.401	87.6922	181.534	0	318.331	145.647	88.4328	0	169.158	60.1808	157.102	161.363	63.2476	165.76	79.9506	345.557	112.52	126.911	97.9579	0	190.924	0	149.474	293.754	185.742	155.969
50087	0	0	0	0	0	0	0	0	0	0	0	0	0	0	0	0	0	0	0	0	0	0	0	0	0	0	0	0	0	0	0	0	0	0	0	0	0	0	0	0	0	0
50103	0	130.318	4074.49	0	0	0	0	0	0	424.811	0	0	673.478	173.799	0	0	0	0	0	69.6452	0	0	0	0	0	0	0	0	0	0	0	348.967	300.968	0	294.921	0	0	469.482	0	67.047	0	0
50126	0	175.103	0	0	0	0	0	108.257	0	0	10.5057	6.2334	0	116.204	0	0	16.3198	0	0	0	0	0	26.7375	0	0	0	0	0	0	0	0	29.8443	21.0564	8.8913	0	0	43.1986	0	31.5118	0	0	0
50172	144.958	100.938	0	0	0	143.161	324.48	200.79	225.897	206.633	264.369	0	157.246	0	175.434	0	0	165.162	233.841	215.769	0	272.316	0	0	181.031	175.489	331.935	222.768	250.44	0	300.261	222.827	235.003	185.206	625.871	0	0	0	241.305	0	0	0
50174	0	0	62.8011	0	0	0	0	0	0	0	0	0	0	0	0	0	0	0	0	0	0	0	0	0	0	0	0	10.109	0	0	0	0	0	0	0	0	0	0	21.0931	0	0	0
50202	0	0	0	0	0	0	0	0	0	0	0	0	0	0	0	0	0	0	0	0	0	0	0	0	0	0	0	0	0	0	0	0	0	0	0	0	0	0	0	0	0	0
50208	0	0	0	0	0	0	0	0	0	0	0	0	0	0	0	0	0	0	0	0	0	0	0	0	0	0	0	0	0	0	0	0	0	0	0	0	0	0	0	0	0	0
50212	542.984	270.266	515.402	228.209	174.979	162.932	315.014	224.116	600.102	147.191	516.492	121.663	98.2639	582.734	382.404	0	231.468	188.917	0	80.8144	83.9031	0	446.844	0	653.699	550.382	373.439	124.234	676.328	261.382	315.459	16.6773	270.149	188.946	267.042	659.311	661.992	0	71.2954	135.622	156.281	130.439
50230	0	0	0	0	0	0	0	0	39.1612	0	0	0	0	0	0	0	0	0	0	0	0	0	0	0	0	0	0	0	0	0	0	0	0	0	0	0	0	0	0	0	0	0
50247	0	0	0	0	0	0	0	0	0	0	0	0	0	0	0	0	0	0	0	0	0	0	0	0	0	0	0	0	0	0	0	0	0	0	0	0	0	0	0	0	0	0
50254	0	0	0	0	0	0	0	0	0	0	0	0	0	0	0	0	0	0	0	0	0	0	0	0	0	0	0	0	0	0	0	0	0	0	0	0	0	0	0	0	0	0
50285	0	0	0	0	0	0	0	0	0	0	0	0	0	0	0	0	0	0	0	0	0	0	0	333.58	0	0	0	0	0	1252.49	0	0	0	0	5575.98	0	0	89.0128	2103.33	0	0	0
50338	0	0	0	61.5509	0	0	0	0	0	0	0	37.0467	0	0	0	0	0	0	0	0	0	0	0	0	0	0	0	0	0	0	0	0	0	0	0	0	0	0	0	45.7918	0	0
50357	0	0	0	0	0	0	0	0	0	0	0	0	0	0	0	0	0	0	0	0	0	0	0	0	0	0	0	0	0	0	0	0	0	0	0	0	0	0	0	0	0	0
50377	0	0	0	0	0	39.8584	0	34.8727	0	0	30.9827	0	0	0	0	0	0	0	470.146	0	11.1925	63.9101	0	419.021	0	0	132.671	38.9809	51.56	1219.35	0	36.8377	0	0	33.7622	112.802	0	0	0	0	0	0
50383	128.143	0	0	0	0	0	0	0	0	0	0	0	0	0	92.9019	0	0	103.493	0	0	0	0	0	0	46.4685	0	0	0	196.076	0	0	0	0	0	0	0	0	0	0	0	0	0
50384	0	0	0	0	0	324.52	0	0	0	51.9335	36.2461	191.01	0	0	0	0	0	0	0	0	0	0	0	0	0	0	0	0	0	0	0	0	0	0	0	0	0	0	0	0	0	0
50418	0	0	0	107.944	0	0	0	0	0	0	0	0	0	0	22.7959	0	0	0	0	0	0	0	0	0	0	0	0	0	0	0	0	0	0	23.4964	0	0	0	0	0	0	0	0
50425	0	0	0	0	0	0	0	0	0	0	0	0	0	0	0	0	0	0	0	0	0	0	0	0	0	0	0	0	0	0	0	0	0	0	0	0	0	0	0	0	0	0
50431	0	0	378.224	28.2928	0	157.726	196.528	0	234.36	75.3268	0	0	0	218.771	0	0	91.0496	0	152.062	183.659	174.951	179.064	38.5772	443.001	0	0	170.167	155.857	0	0	240.55	0	101.916	139.2	0	0	0	0	111.586	66.7028	232.016	203.392
50460	0	0	132.021	204.447	420.886	0	0	0	0	0	0	196.315	210.886	0	15.8959	0	36.8209	0	0	0	27.9006	69.495	29.5812	0	0	0	0	55.4667	0	938.344	0	0	0	18.1157	0	0	0	0	0	84.834	0	0
50505	0	0	0	0	0	0	0	0	0	0	0	0	0	0	0	0	0	0	0	0	0	0	0	840.375	0	0	0	0	0	0	0	0	0	0	28.5537	0	0	0	0	0	0	0
50514	0	0	0	0	0	0	0	0	0	0	0	0	0	0	0	0	0	0	0	0	0	0	0	0	0	0	0	0	0	0	0	0	0	10.1888	0	0	0	0	0	0	0	0
50557	0	0	0	0	0	0	0	0	0	0	0	0	0	0	0	0	0	0	374.126	0	0	109.302	0	0	0	0	0	0	0	0	0	0	0	0	86.5077	0	0	0	0	0	0	0
50574	0	0	0	0	0	0	0	0	0	0	0	0	0	0	0	0	0	0	0	0	0	0	0	0	0	0	0	0	0	0	0	0	0	0	0	0	0	0	0	0	0	0
50578	668.674	245.21	395.47	0	0	0	0	773.936	1540.16	0	0	0	0	998.273	453.009	0	0	424.606	0	0	0	0	0	0	582.412	0	527.429	17.1678	637.59	0	0	0	311.448	1015.29	0	0	0	0	0	0	0	177.211
50593	141.915	472.717	151.331	864.813	35.0914	136.926	163.527	310.719	12.6293	84.8298	132.363	291.47	0	0	170.255	213.724	161.411	0	131.42	0	156.725	9.5267	157.908	0	0	208.895	125.525	234.089	58.9291	0	209.029	0	736.995	52.1034	0	0	104.607	0	105.639	12.9888	0	0
50633	573.916	411.564	844.577	0	0	725.225	714.627	615.843	371.467	236.081	417.364	445.561	240.236	451.868	672.149	44.9386	572.966	1165.17	172.223	334.458	521.136	205.423	0	735.222	267.518	185.087	415.217	401.221	514.239	763.875	295.573	357.858	1074.77	532.74	577.431	288.707	272.882	48.066	457.567	1081.4	318.04	194.69
50638	0	0	0	0	0	0	0	0	0	0	0	0	0	0	0	0	0	0	0	0	0	0	130.383	0	0	126.704	0	0	0	0	411.19	920.518	0	0	0	0	0	0	0	0	0	0
50683	0	0	0	0	0	0	0	0	0	0	0	0	0	0	0	0	0	0	0	29.2186	0	0	0	0	0	0	12.4043	0	0	0	0	0	0	0	0	0	0	2130.91	0	0	0	0
50735	219.185	16.178	103.497	0	28.8928	0	25.0601	0	57.5697	0	62.1886	15.6559	0	0	15.3041	0	0	0	0	0	0	0	109.926	0	0	57.2258	88.3417	0	183.659	0	84.2768	114.604	77.4662	0	0	0	143.413	0	0	0	0	0
50750	0	34.96	0	0	0	0	0	0	0	0	0	0	578.897	0	32.522	2396.75	284.693	0	0	0	0	0	0	0	0	0	70.2523	0	69.1105	0	0	0	0	0	0	0	0	0	0	0	0	0
50766	0	0	160.483	0	0	0	0	0	0	0	0	0	24.249	0	0	0	0	132.794	253.765	0	157.68	20.3589	0	22.2505	0	0	6.6739	0	0	0	0	0	0	0	201.899	0	0	0	11.5743	0	0	83.6909
50791	208.202	256.93	0	357.416	421.886	335.733	0	423.904	536.009	309.435	170.911	338.933	353.042	713.785	193.022	153.459	0	0	362.322	630.068	0	973.695	485.205	361.183	0	195.449	233.867	260.648	0	631.446	437.791	167.539	332.55	372.791	454.635	186.667	325.028	248.197	421.848	221.982	569.861	413.795
50793	7530.29	0	0	8.0118	0	0	12221.9	0	0	0	0	0	0	0	0	0	0	0	2132.93	0	2483.61	0	0	0	0	0	4576.95	0	6038.94	0	7269.32	0	0	0	0	0	0	0	0	0	0	0
50825	0	0	0	0	0	0	0	0	0	0	0	0	0	0	0	0	0	0	0	0	0	0	0	0	0	0	0	0	0	0	0	0	0	0	0	0	0	0	0	0	0	0
50833	0	0	210.906	0	0	0	0	0	0	0	0	0	0	0	0	0	0	0	0	0	0	0	0	0	0	0	0	0	0	0	0	0	0	0	0	0	0	0	0	0	0	0
50837	0	0	0	0	0	0	0	0	0	15.4384	0	0	0	0	0	124.591	0	0	0	0	83.6118	32.2928	0	18.4923	0	0	0	0	42.6678	0	0	0	0	0	0	0	0	74.9331	0	0	0	0
50838	0	291.744	0	0	47.7644	30.6983	0	0	60.4633	90.4278	48.5222	0	0	16.8209	0	0	0	76.1468	25.1113	33.8442	0	0	0	193.321	0	2165.11	57.5946	9.2363	34.9818	425.89	26.6652	57.7725	0	30.1461	393.123	5046.41	0	255.18	13.922	0	16.3765	0
50840	0	7057.25	9161.6	9229.75	13790.9	12670.4	0	9420.98	12793.9	6463.04	9686.35	8775.6	4189.55	13121.3	8559.82	3312.12	7908.28	10270.2	0	6677.94	0	7666.54	7779.7	1577.58	7229.08	7781.77	0	12883	317.325	3876.87	63.9065	6905.81	4291.98	9072.09	4466.29	7485.84	7678.66	6443.32	8022.31	10250.3	8298.19	7176.16
50845	0	0	0	0	0	0	0	0	0	0	0	0	58.5157	0	0	284.979	0	0	114.901	0	0	416.159	0	45.9458	0	0	0	0	0	0	0	0	0	0	0	0	0	0	0	0	0	0
50904	1245.74	1112.33	506.612	164.605	312.363	1148.15	843.847	2360.4	2551.58	213.572	2456.58	505.347	384.658	1113.21	864.701	0	636.321	1758.2	912.256	1305.21	1162.88	59.0164	1176.44	93.1874	1142.6	1469.28	2455.25	287.156	1576.37	615.019	1614.54	1807.26	1144.95	957.11	525.776	1491.5	1362.32	706.094	648.684	962.692	1108.22	1324.82
50912	0	0	0	0	0	0	0	0	0	0	0	0	0	0	0	0	0	0	0	0	0	0	0	0	0	0	0	0	0	0	0	0	0	0	0	0	0	0	0	0	0	0
50913	0	0	0	0	0	0	0	0	0	0	0	0	0	0	12.0041	0	0	0	0	0	0	0	0	0	47.973	0	0	0	28.6679	0	0	0	21.5658	0	48.7135	0	0	0	0	0	0	0
50914	252.199	19.2288	65.2823	0	0	40.3785	0	0	126.746	165.932	147.898	202.173	0	0	0	0	116.796	0	47.3559	0	0	0	31.891	0	0	0	184.896	95.0598	370.57	0	0	0	79.662	115.525	0	0	0	0	0	0	58.0182	0
50919	0	0	0	0	0	0	316.041	0	0	0	0	0	0	0	0	344.628	0	0	545.042	0	16.6584	0	0	0	474.778	0	155.839	0	0	394.394	257.605	0	0	0	100.225	390.898	481.429	0	0	0	0	0
50921	0	732.737	0	626.768	132.926	141.988	0	0	0	0	37.9501	31.0692	433.225	1540.16	0	962.629	0	0	0	37.0332	190.295	0	0	0	0	228.907	528.338	357.422	756.607	0	0	0	545.464	1078.34	0	0	0	372.852	0	2697.65	2262.98	859.163
50970	0	0	225.043	0	138.889	214.503	292.823	0	1602.56	197.725	0	113.866	0	0	81.4727	0	0	0	151.056	145.72	131.666	113.173	0	0	0	0	101.962	112.364	0	0	102.375	0	358.552	56.5379	85.7185	122.62	0	0	0	0	103.321	0
50972	0	206.501	0	0	0	0	0	0	0	0	0	10.5138	0	0	0	0	0	0	0	0	0	0	0	0	0	0	0	0	0	0	0	0	0	0	0	0	0	0	0	0	0	0
50974	0	0	0	0	0	0	0	0	47.3247	0	0	650.369	501.545	0	0	0	0	0	0	0	0	0	0	3220.44	0	0	527.73	0	0	1872.01	0	0	0	0	593.415	0	0	621.82	0	0	0	0
50984	0	37.2711	0	0	0	0	0	75.0664	0	0	0	0	19.4418	54.5935	0	0	0	126.523	756.932	213.227	131.527	0	0	184.882	0	0	0	0	0	65.7874	0	0	0	23.6101	73.7374	0	0	0	0	58.171	37.6342	0
51007	774.777	892.36	561.509	1143.26	902.173	597.929	1120.91	682.877	1379.74	429.143	620.19	0	397.869	413.876	548.813	7700.86	741.177	902.413	699.482	1297.44	1796.9	427.562	369.537	0	1286.44	587.89	0	1150.59	493.678	920.683	506.901	789.55	586.625	657.416	606.343	0	1186.14	707.885	985.324	1221.45	444.737	753.23
51008	0	0	0	16.4134	0	0	109.239	53.2599	137.129	0	0	18.4876	0	0	0	0	0	0	0	0	0	0	37.6504	0	0	106.18	0	25.4719	0	0	83.7292	0	31.3271	0	0	0	0	0	0	0	0	0
51044	0	0	0	0	0	0	0	0	0	0	0	0	0	0	18.6967	0	0	0	0	0	0	0	0	0	0	0	0	0	0	0	0	0	0	0	0	21.5397	0	0	0	0	0	9.2914
51059	0	0	0	0	0	6.5531	0	0	0	0	0	0	0	0	0	0	0	0	0	0	0	0	0	0	0	0	0	0	0	0	0	0	0	0	0	0	0	0	0	0	0	0
51065	0	0	0	0	0	0	0	0	0	0	0	0	0	0	0	0	0	0	0	0	0	0	0	0	0	0	0	0	0	0	0	0	0	0	0	0	0	0	0	0	0	0
51095	0	0	0	18.9071	0	22.8788	0	0	0	0	0	0	0	0	0	0	0	0	0	0	0	0	0	0	0	0	0	0	81.2107	0	0	0	0	0	0	0	0	0	0	0	0	0
51105	0	22.3231	0	0	14.4049	0	0	0	0	0	0	0	0	0	0	0	0	0	0	0	0	0	0	0	0	0	0	0	0	78.8361	0	0	0	0	0	0	0	0	0	0	0	0
51117	0	0	0	0	0	0	0	0	0	0	0	0	69.2539	182.943	0	0	0	0	0	0	0	0	0	148.908	0	259.23	0	0	0	451.084	0	0	0	0	0	0	0	0	731.197	0	0	0
51118	0	0	0	0	0	0	0	0	0	0	0	0	0	0	0	0	0	0	0	0	0	0	0	0	0	0	0	0	0	0	0	0	0	0	0	0	0	0	54.103	0	0	0
51120	0	5021.84	0	0	0	0	504.984	0	0	0	320.986	0	9888.16	2925.64	0	117017	0	2032.01	0	847.455	1274.59	0	68.3009	11877.3	0	11347.8	0	0	0	18146.9	0	510.967	213.486	0	79587.5	42827.7	9948.96	100133	5015.11	0	0	0
51160	0	83.2065	0	0	0	0	0	0	333.794	0	191.388	26.4689	0	0	22.7858	0	0	0	0	0	0	0	0	0	0	0	0	0	0	0	0	0	24.8574	0	0	0	0	0	0	0	0	0
51175	250.632	248.947	539.257	688.714	213.063	383.343	681.01	476.159	491.529	241.851	338.148	500.262	0	731.064	403.431	0	313.225	0	0	278.405	256.635	0	175.779	104.326	43.7891	0	361.631	0	242.296	0	385.546	523.584	300.523	787.48	1113.57	868.73	0	480.864	913.855	333.479	380.289	415.081
51184	169.116	78.5765	0	0	27.5804	0	162.659	340.148	0	1785.61	0	0	0	115.351	0	0	137.387	137.363	0	442.244	337.102	0	0	0	149.285	0	0	66.9014	0	0	0	67.8967	40.8351	135.384	416.382	0	1035.48	0	0	112.439	0	125.574
51264	0	0	0	0	0	0	0	0	0	0	0	0	0	0	0	0	0	0	0	0	0	0	0	0	0	0	0	0	0	0	0	0	0	0	0	0	0	0	0	0	0	0
51276	0	0	0	0	0	0	0	0	0	0	0	0	0	0	0	0	0	0	0	0	0	0	0	0	0	0	0	0	0	0	0	0	0	0	0	0	0	0	0	0	0	0
51328	0	0	0	0	27.4099	63.7972	0	31.9539	0	0	0	110.845	0	0	0	0	0	0	0	0	0	0	0	0	0	0	0	10.9328	0	0	53.3288	0	0	0	0	0	0	0	0	0	0	0
51333	0	0	0	0	0	0	0	82.3473	355.589	0	0	0	0	83.1899	0	0	77.9346	0	0	0	0	0	0	0	0	0	0	0	0	0	0	83.4201	0	174.127	165.985	343.002	0	0	0	0	0	0
51340	62.7251	128.862	0	0	0	0	0	0	0	0	0	0	0	0	0	0	0	0	204.038	0	0	0	0	0	113.287	207.017	0	0	119.732	393.812	0	0	0	0	0	0	408.975	0	0	0	0	0
51368	0	0	0	0	0	0	0	0	0	0	0	0	0	0	0	0	0	0	0	0	0	0	0	90.0669	0	0	26.0648	0	0	0	0	0	0	0	0	0	0	0	0	0	0	0
51374	0	0	138.836	0	0	0	0	0	0	0	0	0	46.2384	0	0	0	0	0	0	0	0	0	0	324.307	0	0	0	0	0	0	46.6436	0	0	0	84.5706	0	0	0	0	0	0	0
51678	425.957	615.834	612.23	908.182	170.858	195.542	686.582	239.138	166.527	273.479	510.383	566.165	716.961	258.419	294.082	0	334.127	187.082	0	375.123	279.219	387.241	199.656	0	154.566	168.774	370.818	393.858	213.126	884.683	144.315	163.676	389.759	295.039	182.6	461.159	383.762	0	0	387.613	380.239	458.165
51778	0	0	0	0	0	0	0	0	0	0	0	0	0	0	0	0	0	0	0	0	0	0	0	0	0	0	0	0	0	0	0	0	0	0	0	0	0	0	0	0	0	0
51779	0	0	0	0	0	8.7391	0	58.8482	0	0	0	0	0	70.6312	0	0	0	0	380.988	9.9475	248.515	132.113	0	864.634	0	0	428.54	0	88.9606	1093.05	0	0	0	0	554.057	0	0	0	44.269	0	0	329.155
51793	119.351	0	0	0	0	0	0	0	0	0	156.073	0	0	0	0	0	0	0	0	0	23.453	0	0	0	0	0	63.0595	0	0	0	38.5951	0	0	0	0	238.318	0	0	0	0	0	0
51804	259.169	588.626	456.625	1558.61	972.734	0	796.278	480.672	0	779.917	377.321	1012.28	175.489	34.2748	225.015	872.157	419.001	0	693.439	347.921	992.595	916.127	145.162	461.358	1046.19	226.138	345.494	0	0	864.217	250.513	0	253.987	176.657	551.488	0	411.132	0	448.19	197.41	198.655	773.774
51838	0	0	0	0	0	0	0	0	0	0	0	0	0	0	0	0	0	0	380.564	0	0	0	0	255.107	0	0	0	0	0	925.392	0	0	0	0	0	0	0	0	0	0	0	0
51862	0	0	0	0	0	0	0	0	0	0	0	0	0	0	0	335.913	0	0	0	0	0	0	0	0	0	0	0	0	0	0	0	0	0	0	0	163.695	0	0	0	0	0	0
51865	0	0	0	20.1548	2946.15	0	0	0	0	0	0	0	1814.49	0	0	1782.3	0	0	0	3425.66	0	1096.22	0	0	0	0	3164.86	0	0	0	0	0	0	4093.8	284.26	58.7585	0	744.728	0	0	4003.95	3382.57
51875	974.964	2125.75	646.978	2957.32	663.645	1085.97	1171.45	1820	742.3	1373.53	1264.47	2197.19	644.007	539.927	1046.27	725.054	619.658	717.729	1315.16	712.775	1010.75	904.496	1673.72	410.107	661.382	1586.62	1993.1	1808.5	692.703	0	2074.2	626.833	3055.03	815.547	569.668	222.723	928.779	270.485	1452.06	737.464	331.578	666.817
51885	0	77.3721	841.153	0	0	0	54.973	0	0	68.7274	0	0	1223.68	184.772	0	0	0	0	0	0	0	0	0	0	0	0	0	0	0	0	0	816.573	77.1471	0	391.602	0	0	970.14	24.4685	0	0	0
51906	0	0	0	0	0	0	0	0	0	0	0	0	0	0	0	0	0	0	0	0	0	0	0	0	0	0	0	0	0	0	0	0	0	0	0	0	0	0	0	0	0	0
51916	2977.61	1845.81	1711.08	321.468	0	133.487	869.457	1852.34	2050.79	407.836	1619.53	338.82	884.006	1082.47	1290.12	0	477.521	1560.98	302.565	98.5584	609.06	42.4904	2280.33	396.811	304.291	638.63	1921.72	225.907	2491.56	714.836	1518.08	1696.62	1587.48	366.941	1395.06	3100.24	928.745	1401.37	1992.18	384.731	612.824	2496.05
51920	0	0	0	0	0	0	0	0	0	0	37.4317	0	0	0	13.601	0	0	0	0	0	0	0	0	378.807	0	0	0	0	0	0	0	0	0	45.7156	2817.72	0	73.0116	2582.1	140.604	0	0	0
51929	14424.8	5667.57	9407.22	2367.99	9686.3	5293.31	8947.64	19979.1	36462.9	6041.85	10104.2	5896.99	0	16584.5	8272.25	0	5178.95	17888.6	16166.4	7292.01	7586.23	5452.75	14513.9	0	15431.6	8639.07	14350.9	15356.2	15533.2	29253.1	11385.1	27027.3	8808.23	11527.4	0	0	21912	0	6572.18	9324.27	11776.7	8161.36
51930	0	0	103.43	0	0	0	110.12	0	0	26.0529	0	0	0	0	88.9393	0	14.0002	0	0	0	26.1291	0	0	50.1653	134.868	0	0	0	0	0	0	0	0	0	0	0	0	0	0	0	0	0
51932	5878.28	3705.95	2540.64	7290.8	0	4330.84	6877.06	4795.69	4858.05	2869.64	4449.64	4206.01	0	3004.84	6075	0	4578.98	4545.58	1507.94	0	3464.78	0	4422.75	2246.08	6019.31	4175.66	0	6017.17	7104.99	2660.05	3386.62	3656.14	2679.92	0	3012.39	5066.32	3835.38	5278.87	3961.09	9727.9	0	0
51940	0	0	50.6064	5.4541	0	0	141.466	0	0	0	0	0	0	0	0	0	73.9831	0	0	0	0	0	0	0	0	0	0	0	0	0	0	0	0	0	0	0	0	0	0	0	0	0
51945	0	0	34.768	26.7751	0	0	12.5398	0	0	0	0	0	0	0	0	0	99.1892	0	0	0	0	0	0	160.183	0	0	0	0	0	0	0	0	0	0	0	0	0	0	0	0	0	0
51948	0	700.776	0	0	0	0	590.951	0	115.751	0	40.3798	0	35657.4	982.077	0	22220.3	0	0	68.1203	0	0	0	0	1926.22	0	39.3015	0	0	0	1907.15	0	0	0	37.9065	109459	28711	710.411	79471.2	901.13	82.2467	0	0
51949	0	0	0	0	0	0	0	0	0	0	0	0	0	0	0	0	0	0	0	0	0	0	0	0	0	0	0	0	0	0	0	0	0	0	0	0	0	0	0	0	0	0
52052	0	0	0	4.7272	0	0	0	0	31.6394	0	0	0	0	0	0	0	0	0	0	0	0	0	0	0	0	0	0	0	0	0	0	0	0	0	0	0	0	0	0	0	0	0
52096	152.312	73.1299	303.26	0	532.473	102.645	39.638	54.7997	0	47.2911	43.5007	151.045	34.4685	0	0	0	119.417	0	0	0	103.368	0	143.334	0	0	0	19.84	0	0	124.419	0	0	0	38.6801	246.495	0	0	0	0	230.307	242.496	356.223
52100	4033.8	1701.8	1707.53	117.707	786.057	1040.51	702.907	1800.47	1120.83	2147.13	1991.29	1075.92	1149.82	89.3244	660.049	0	1605.95	2299.46	809.634	3082.26	1752.83	975.204	802.29	333.262	1461.7	1220.63	959.505	1948.28	1258.12	1151.91	905.947	568.843	490.587	1510.23	2916.55	1234.6	5823.42	1207.09	1466.56	1983.01	1019.91	4301.82
52157	0	0	0	0	0	0	0	0	0	0	29.4382	0	64.6082	0	0	1180.35	0	0	0	0	0	0	0	0	0	358.423	0	0	0	936.256	0	0	0	0	73.6657	592.924	0	65.6373	0	0	0	0
52189	465.201	687.04	6595.8	52.6173	119.944	1586.91	2526.66	2264.86	3783.74	1059.2	2748.75	573.994	1654.55	1485.41	2552.56	0	493.709	5443.69	1306.61	823.176	2636.3	146.017	283.464	5452.98	1631.59	1315	4050.83	291.045	7092.92	8544.83	7027.94	3304.07	1896.33	1040.14	693.051	722.415	1055.15	0	632.355	714.468	0	3052.58
52213	112.45	483.569	303.586	0	135.91	0	99.6161	107.115	231.053	64.4262	0	148.168	84.0615	206.459	126.973	0	116.697	34.309	112.602	47.5242	65.1038	0	65.0053	24.2381	143.683	47.8883	0	78.6982	94.0066	148.633	0	182.789	55.2804	120.698	251.473	0	501.117	71.8269	299.848	0	168.844	0
52216	0	0	0	0	0	0	18.2127	0	0	0	27.8618	0	0	0	19.4134	0	0	0	0	0	0	0	0	0	0	0	6.6774	0	58.8355	0	0	40.254	0	0	0	0	63.7198	0	0	0	0	0
52219	247.403	269.827	507.534	71.4334	85.4559	278.081	313.615	306.636	160.744	255.616	264.89	100.976	191.11	244.395	184.728	0	105.849	408.491	540.874	92.535	332.598	64.3249	192.026	556.628	0	439.86	267.408	105.249	405.535	886.236	351.515	328.937	171.516	164.396	395.06	667.176	269.461	0	72.0491	451.233	750.656	505.633
52252	136.682	214.793	593.294	199.273	157.11	185.35	378.688	344.349	220.812	110.432	164.786	242.075	34.9007	332.328	188.287	0	167.378	142.676	0	308.39	281.905	165.732	147.998	0	0	0	202.191	237.008	158.714	0	251.382	440.619	173.969	258.769	0	0	0	0	70.1992	638.565	345.907	0
52256	0	0	0	0	0	0	0	0	0	0	0	0	0	0	0	0	0	0	0	0	0	0	0	0	0	0	0	0	0	0	0	0	0	0	0	0	0	0	0	0	0	0
52279	0	0	0	0	0	0	0	0	0	0	0	0	0	0	0	0	0	0	0	0	0	0	0	0	0	0	0	0	0	0	0	0	0	0	0	0	0	0	0	0	0	0
52320	368.396	845.515	435.501	1050.94	664.636	586.39	607.137	644.862	522.266	678.741	690.423	747.374	495.349	299.895	248.988	1086.86	565.177	116.83	541.219	364.049	468.781	1175.86	734.499	796.722	435.615	491.63	538.549	959.878	291.718	347.966	262.313	213.161	404.083	455.177	1070.89	630.227	455.331	0	1019.79	432.67	464.214	920.926
52367	0	0	0	0	0	0	0	0	0	0	0	0	0	0	0	0	0	0	0	0	0	0	0	0	0	0	0	0	0	0	0	0	0	0	0	0	0	0	0	0	0	0
52374	0	0	0	0	0	0	0	0	0	0	0	0	0	0	0	0	0	0	0	0	0	0	0	0	0	0	0	0	0	0	0	0	0	0	0	0	0	0	0	0	0	0
52403	273.478	0	102.846	0	20.0359	35.0026	72.8289	23.4207	177.329	0	446.719	68.7631	0	0	90.6761	0	0	0	122.884	0	99.1051	73.5025	53.7283	87.8486	72.2144	179.345	85.9062	0	966.694	107.565	0	0	108.849	41.5065	0	0	137.87	78.1073	0	0	0	0
52433	0	0	38.3223	0	0	0	0	0	0	0	0	0	0	0	0	0	0	0	0	0	0	0	0	0	0	0	0	0	0	0	0	0	0	0	20.8198	0	0	0	0	0	0	0
52446	538.086	298.903	54.4932	41.9504	225.631	77.4367	272.061	292.866	766.061	0	121.147	22.1998	100.016	578.732	209.068	0	100.725	185.016	47.1691	148.06	98.7167	0	223.938	0	212.567	147.74	165.467	109.604	519.944	480.162	139.78	272.045	185.387	662.364	379.061	222.336	1182.77	0	300.099	225.532	183.611	258.237
52450	0	1346.12	0	0	0	0	241.228	0	0	0	152.619	0	522.416	506.784	0	5033.61	0	120.174	0	0	255.032	0	47.6912	560.311	0	2981.53	0	0	0	3631.74	0	0	101.489	0	3490.77	14827.7	3827.59	2756.49	217.079	0	0	0
52487	71.3957	0	0	5.657	0	0	165.919	184.594	0	0	0	423.864	0	39.2908	0	0	0	0	0	239.544	41.3642	0	0	0	0	0	0	27.0425	0	0	0	0	0	101.967	171.968	55.7271	430.434	0	0	65.0052	0	35.4273
52507	215.681	304.905	202.926	497.265	634.442	310.975	735.839	720.343	219.865	168.62	404.883	369.255	104.881	679.515	203.308	0	442.665	134.567	381.046	470.896	275.627	656.594	302.521	169.151	44.6524	133.123	132.58	409.174	0	0	333.292	235.18	139.237	777.251	153.874	456.696	0	284.156	331.447	252.799	521.966	284.093
52541	0	0	0	0	0	0	0	0	0	0	0	0	0	0	0	0	0	0	0	0	0	0	0	241.648	0	0	0	0	0	138.604	0	0	0	0	0	0	0	0	0	0	0	0
52550	0	0	0	0	0	0	0	0	0	0	0	0	0	0	0	0	0	0	0	0	70.6077	0	0	433.999	0	521.001	0	0	0	0	0	0	0	0	0	0	0	0	0	0	0	194.724
52609	0	0	0	0	179.443	0	0	0	0	0	0	74.7838	0	0	0	0	0	0	0	0	0	0	0	0	0	0	0	0	0	0	0	0	0	0	0	0	0	0	0	0	0	0
52612	322.453	236.454	264.75	73.9895	0	14.6433	119.858	31.5479	76.4074	118.381	118.359	0	113.855	0	185.976	184.303	204.807	183.567	774.643	0	158.726	0	68.4347	0	233.072	544.172	34.554	21.0261	390.643	0	199.699	171.347	348.215	40.339	0	411.747	354.282	0	16.8909	0	269.517	63.0327
52730	149.246	287.353	600.785	268.63	138.64	111.64	218.271	60.7579	68.8755	169.973	253.845	218.419	421.115	204.482	90.3489	0	93.0651	0	0	183.294	207.648	104.635	88.889	0	50.5405	23.1862	215.986	62.2562	240.65	515.289	75.0158	74.2494	223.176	115.439	91.214	0	0	0	0	146.403	171.723	282.572
52769	2011.68	1704.23	1153.71	535.524	721.381	201.622	1359.28	2125.61	3925.97	621.433	741.447	577.527	217.174	1694.13	716.165	0	653.625	1321.95	156.129	561.782	841.078	0	1726.7	0	2949.97	703.48	1618.57	920.386	1832.62	830.886	787.185	2611.46	783.981	944.156	0	608.552	3370.3	0	1689.48	964.355	781.366	935.512
52853	0	0	0	291.796	31.0824	282.741	30.2957	218.859	0	88.3735	0	233.947	0	164.921	0	0	0	55.2767	0	25.3048	0	283.452	128.114	44.0396	0	76.1387	168.065	56.3377	0	337.655	35.7913	0	0	267.187	0	0	0	172.856	59.438	0	0	140.989
52950	0	0	78.5937	0	0	0	0	24.0378	0	0	0	0	0	0	0	0	0	0	65.7637	0	0	0	0	0	0	0	22.8729	0	0	235.781	0	0	0	0	0	0	0	0	0	0	0	0
52962	117.972	144.144	0	57.91	0	109.436	0	126.974	315.796	66.9977	93.8811	0	0	90.6709	0	0	0	53.5946	20.7357	48.8443	91.5763	0	89.8359	0	132.386	161.897	0	86.2485	81.266	0	0	164.049	100.64	0	0	0	44.3313	174.511	0	50.6805	0	140.972
52968	0	0	45.2704	0	107.367	131.917	54.7272	267.866	0	85.2058	0	214.73	0	0	0	0	48.1603	0	0	82.5875	95.0127	0	0	0	0	0	0	0	0	0	0	0	0	73.0516	0	0	0	0	147.332	100.944	192.641	215.76
53002	0	0	0	0	0	0	0	0	0	0	0	0	0	0	0	0	0	0	0	0	0	0	0	153.406	0	0	0	0	0	0	0	0	0	0	0	0	0	0	0	0	0	0
53017	0	0	30.7436	0	0	0	0	0	0	0	0	0	0	0	0	0	90.6154	0	17.3588	0	0	156.838	0	0	0	0	0	0	0	0	0	0	0	153.072	76.3489	0	0	73.5501	100.181	0	0	0
53035	2716.63	4075.5	2261.52	4941.82	3521	3484.48	3359.63	4720.26	3670.76	4225.75	3959.92	5149.99	3108.42	3247.67	4272.24	2652.82	2014.14	2630.78	3937.35	2270.25	3062.98	2803.28	3931.34	2207.45	3196.03	3879.09	4827.74	4585.01	3009.99	2507.68	6043.66	2482.22	5375.38	3315.08	3991.39	3026.04	4509.65	2293	5376.46	2046.77	2050.22	3232.13
53078	769.619	287.925	335.387	12.8188	0	0	172.18	255.189	327.122	0	230.407	17.814	94.258	36.0345	195.803	0	103.891	220.098	0	0	0	0	230.266	0	117.544	89.1525	317.487	0	456.671	0	205.594	328.618	222.384	87.8394	0	290.593	103.676	0	0	63.1821	46.4333	182.951
53094	0	0	38.3177	0	158.396	87.878	0	54.0921	122.16	0	26.3971	0	0	0	44.8448	0	0	47.7525	520.606	202.848	25.6721	282.285	0	0	0	0	23.2747	0	0	80.7293	40.7566	0	25.0589	53.0943	0	0	0	0	0	77.5418	74.9722	0
53101	0	0	0	0	0	0	0	0	0	0	0	0	0	0	0	0	0	0	141.004	0	0	0	0	55.1581	218.494	0	0	144.94	0	0	0	0	0	0	0	0	0	0	0	0	138.708	0
53103	0	0	0	0	0	0	0	0	0	0	0	8.4385	0	0	0	0	0	0	0	0	0	0	0	112.093	0	0	0	0	0	0	0	0	0	0	0	0	0	0	0	0	0	0
53144	0	0	0	0	0	0	0	0	0	0	0	0	0	0	0	0	0	0	0	0	0	17.1312	0	0	0	0	0	0	0	0	0	0	0	0	0	0	0	0	0	0	0	0
53181	8140.88	7262.77	4915.11	1255.75	906.296	1409.39	0	2659.81	14310.1	5107.07	6036.66	3425.25	2358.13	12878.3	8698.24	2934.7	1439.66	0	0	11155.7	13251.1	0	9611.41	946.784	0	2067.28	7027.7	0	11297.6	5885.59	516.399	27176.6	8984.62	7261.55	15617	3033.08	26253.8	11963.9	701.339	2839.54	0	3309.8
53216	0	700.54	705.642	134.043	732.463	0	0	0	0	545.015	0	0	31.1888	0	204.865	1370.43	0	0	2179.56	203.29	162.681	1636.69	0	302.688	0	0	0	0	0	0	0	0	0	0	116.812	0	642.201	0	17.8364	0	0	0
53217	0	18.407	77.6948	18.5573	20.0067	99.069	38.3177	0	0	0	0	44.6912	0	76.2668	41.5145	0	0	0	0	10.3435	0	0	67.4834	0	0	0	14.8258	24.5712	0	0	0	0	15.9008	169.608	0	0	0	0	0	0	0	0
53279	0	0	21.0071	0	0	0	0	0	0	0	0	9.7104	0	76.8837	54.6012	0	0	0	0	0	0	0	0	49.6362	0	0	31.0074	0	19.8458	190.75	0	152.346	19.1685	0	0	0	0	82.4377	0	0	0	0
53280	0	0	0	0	0	0	0	0	0	0	0	0	0	0	0	0	0	0	0	0	0	0	0	0	0	0	0	0	0	0	0	0	0	0	0	0	0	0	0	0	0	0
53282	0	0	0	0	43.798	0	0	0	0	0	0	0	0	0	0	0	0	0	51.9183	50.1929	16.7058	207.812	0	0	0	0	0	0	0	0	0	0	0	0	0	0	0	0	0	0	0	160.172
53287	0	23.2476	0	31.3649	0	52.1886	0	0	83.853	0	0	50.855	0	183.093	0	0	140.35	0	0	0	54.0748	152.139	0	168.296	0	0	0	113.305	0	0	0	208.145	0	113.874	54.3094	0	0	0	0	0	0	0
53322	0	0	0	0	0	0	0	0	0	0	0	0	0	0	0	0	0	0	0	0	0	0	0	0	0	0	0	0	0	0	0	0	166.181	0	0	0	0	0	0	0	0	0
53328	89.8586	0	136.047	0	287.03	0	64.0391	78.526	185.814	0	39.1969	39.7541	0	144.14	18.6394	0	0	240.706	182.188	0	29.6745	0	52.3496	90.5621	0	0	152.219	0	1851.5	0	87.9799	191.179	38.8577	22.2131	0	0	0	0	0	0	221.895	0
53329	0	0	0	0	0	0	0	0	0	0	0	0	0	0	0	0	0	0	0	129.177	0	0	0	0	0	0	0	0	0	0	0	0	0	0	0	0	0	0	0	0	216.528	0
53331	0	0	0	0	0	10.9449	0	0	0	0	0	0	0	0	0	0	0	0	0	0	24.9758	0	0	0	0	0	0	0	0	0	0	0	0	0	0	0	0	0	0	0	0	0
53333	61.8649	0	0	548.943	0	0	672.938	0	388.841	343.371	0	515.088	54.0774	0	104.243	101.548	416.957	0	0	0	298.286	0	0	0	226.243	0	0	0	0	38.787	0	0	0	112.008	55.2851	88.3315	116.659	0	78.8091	0	0	0
53375	0	129.555	0	0	0	0	0	0	0	0	400.382	0	0	0	0	0	0	427.131	0	35.1591	79.4153	0	0	721.681	0	620.479	0	0	0	235.829	0	0	0	0	0	278.282	143.183	0	0	0	0	0
53386	0	0	0	0	0	12.8222	0	0	0	0	0	30.563	0	0	0	0	0	0	0	0	0	0	0	0	0	0	0	0	0	0	0	33.0571	0	0	0	0	0	0	0	0	0	0
[truncated: 3,618 more rows]

## Sheet: Table S2
Table S2: list of the 88 peptides significantly different between samples with active LN and samples with inactive LN in the discovery cohort
Peptide ID	Protein name	Wilcoxon p-value	Adjusted p-value (Benjamini-Hochberg)	AUC	FoldChange Active/Inactive
67462	Retinol-binding protein 4	0.000531719	0.347712	0.813636	1.99616
38752	#N/A*	0.00084712	0.347712	0.802273	0.658461
99691	#N/A	0.00179664	0.347712	0.775	2.91073
54525	Collagen alpha-1(III) chain	0.00194966	0.347712	0.780682	1.28286
167576	#N/A	0.00196302	0.347712	0.769318	3.55799
34186	#N/A	0.00203499	0.347712	0.779545	0.695769
186731	#N/A	0.00224755	0.347712	0.759091	3.41379
85206	Collagen alpha-1(III) chain	0.0024508	0.347712	0.770455	2.38257
40294	Apolipoprotein A-I	0.00261657	0.347712	0.772727	1.40278
102164	#N/A	0.00303728	0.363259	0.763636	2.51734
21460	#N/A	0.00373412	0.406	0.756818	2.53091
21276	#N/A	0.0053881	0.514954	0.752273	0.717632
71599	Collagen alpha-1(I) chain	0.00569714	0.514954	0.747727	2.19493
99577	Collagen alpha-6(IV) chain	0.00678302	0.514954	0.745455	1.40461
60040	POU domain	0.00706884	0.514954	0.738636	2.60642
24291	#N/A	0.00731552	0.514954	0.743182	0.650397
20457	#N/A	0.00774489	0.514954	0.740909	1.66913
37662	Collagen alpha-1(XXV) chain	0.00815885	0.514954	0.739773	0.647748
18947	Secreted and transmembrane protein 1	0.00904026	0.514954	0.713636	3.27553
82233	Collagen alpha-1(III) chain	0.00938315	0.514954	0.720455	2.12875
24113	Collagen alpha-1(I) chain	0.00970557	0.514954	0.732955	1.70913
84736	#N/A	0.0108582	0.514954	0.730682	0.638109
113910	Collagen alpha-2(I) chain	0.0109388	0.514954	0.730682	1.8742
131542	#N/A	0.0112322	0.514954	0.727273	1.60874
16168	#N/A	0.011373	0.514954	0.729545	0.610555
44718	#N/A	0.011373	0.514954	0.729545	0.690299
19648	#N/A	0.0117986	0.514954	0.727273	0.572497
101382	#N/A	0.0124863	0.514954	0.715909	2.84321
140200	Collagen alpha-1(I) chain	0.0124863	0.514954	0.715909	2.51044
29279	#N/A	0.01407	0.539322	0.722727	0.707687
106139	#N/A	0.0142577	0.539322	0.718182	1.78684
29906	Apolipoprotein A-IV	0.0152314	0.539322	0.718182	0.522182
17382	#N/A	0.0154633	0.539322	0.718182	1.94756
67441	#N/A	0.0166067	0.539322	0.693182	3.8034
42064	#N/A	0.0171002	0.539322	0.709091	2.12937
91637	Collagen alpha-1(VII) chain	0.0171463	0.539322	0.710227	2.61622
41431	Collagen alpha-1(II) chain	0.0172984	0.539322	0.715909	0.657628
17901	#N/A	0.0182313	0.539322	0.710227	0.52087
67152	#N/A	0.0183496	0.539322	0.706818	2.02376
165400	#N/A	0.0184885	0.539322	0.713636	0.654388
36858	#N/A	0.0184885	0.539322	0.713636	0.725634
83367	Collagen alpha-1(III) chain	0.0196628	0.546018	0.706818	2.3183
105661	#N/A	0.0207641	0.546018	0.709091	0.45824
95495	Sorting nexin-9	0.0209597	0.546018	0.701136	0.415101
121915	#N/A	0.0210902	0.546018	0.702273	4.5078
35339	Collagen alpha-1(I) chain	0.021197	0.546018	0.709091	0.681788
62087	#N/A	0.0217315	0.546018	0.707955	1.65328
42216	#N/A	0.0226344	0.546018	0.706818	0.554796
75128	#N/A	0.0226564	0.546018	0.706818	0.758807
24723	#N/A	0.0235105	0.546018	0.704545	1.58191
59174	#N/A	0.0238755	0.546018	0.704545	0.705657
167786	#N/A	0.0240556	0.546018	0.696591	1.27077
37056	#N/A	0.0241964	0.546018	0.704545	0.694878
114823	Collagen alpha-1(I) chain	0.0252953	0.560245	0.7	2.38126
17622	#N/A	0.0267999	0.582107	0.7	1.61194
23659	#N/A	0.0282247	0.582107	0.698864	1.54866
26163	#N/A	0.0282247	0.582107	0.698864	0.626734
67061	Collagen alpha-1(III) chain	0.0282293	0.582107	0.695455	0.558512
140401	Polymeric immunoglobulin receptor	0.030318	0.606732	0.694318	2.03475
62362	Collagen alpha-1(I) chain	0.0312057	0.606732	0.686364	2.15136
48089	#N/A	0.0312915	0.606732	0.695455	0.695623
17973	#N/A	0.0314527	0.606732	0.6875	2.37671
31280	Collagen alpha-1(III) chain	0.0325021	0.617024	0.686364	2.05632
49284	#N/A	0.0331881	0.620202	0.693182	0.700544
58759	Collagen alpha-1(I) chain	0.0345846	0.631546	0.690909	1.81395
26178	#N/A	0.0348512	0.631546	0.690909	1.63481
38397	Hemoglobin subunit alpha	0.0359157	0.641123	0.684091	2.74008
138279	Collagen alpha-2(I) chain	0.0368085	0.644755	0.688636	1.45102
26113	Collagen alpha-2(I) chain	0.0375814	0.644755	0.688636	0.708028
35424	#N/A	0.0377365	0.644755	0.688636	1.29778
73135	#N/A	0.0416234	0.665191	0.684091	1.44746
32220	#N/A	0.0419242	0.665191	0.684091	0.5961
34432	#N/A	0.042628	0.665191	0.684091	0.735429
105021	#N/A	0.0426334	0.665191	0.680682	1.83829
59796	#N/A	0.0427332	0.665191	0.673864	1.6104
141804	#N/A	0.0442243	0.665191	0.681818	0.492074
45943	#N/A	0.0453254	0.665191	0.678409	0.507078
152570	#N/A	0.0454698	0.665191	0.679545	1.7579
23535	Collagen alpha-1(III) chain	0.0455385	0.665191	0.671591	0.42895
75945	#N/A	0.0455385	0.665191	0.671591	1.49966
84440	Collagen alpha-1(III) chain	0.0465505	0.665191	0.680682	1.62809
60751	Retinol-binding protein 4	0.0466305	0.665191	0.680682	0.759907
80774	#N/A	0.0478597	0.665191	0.668182	2.38936
114786	#N/A	0.0479692	0.665191	0.678409	1.37682
61332	Collagen alpha-1(III) chain	0.0480452	0.665191	0.679545	0.749384
33938	Collagen alpha-1(III) chain	0.0482907	0.665191	0.677273	0.604167
43815	#N/A	0.0490259	0.665191	0.661364	0.360976
67097	Keratin, type II cytoskeletal 4	0.0491082	0.665191	0.671591	2.20102
* #N/A, no sequence avaialable

## Sheet: Table S3
Table S3: list of the 177 peptides significantly different between samples with ≥ 25% sclerotic glomeruli and samples with < 25% sclerotic glomeruli in the discovery cohort.
Peptide ID	Protein name	Wilcoxon p-value	Adjusted p-value (Benjamini-Hochberg)	AUC	FoldChange Sclerotic glomeruli ≥25% / <25%
17575	Tubulin alpha#N/A4A chain	2.18805e-06	0.00231289	0.885027	39.8885
68359	Alpha#N/A1#N/Aantitrypsin	4.41865e-06	0.00231289	0.839572	24.3634
62279	#N/A*	7.1306e-06	0.00231289	0.890374	41.5633
77031	Hemoglobin subunit alpha	8.37244e-06	0.00231289	0.894385	7.52088
100537	Beta#N/A2#N/Amicroglobulin	1.26356e-05	0.00279246	0.879679	266.748
106195	Beta#N/A2#N/Amicroglobulin	2.83823e-05	0.00430043	0.891711	91.4737
88367	Hemoglobin subunit alpha	3.22881e-05	0.00430043	0.828877	8.66878
49390	Truncated apolipoprotein A#N/AI	3.59586e-05	0.00430043	0.816845	1.0471
84651	Alpha#N/A1#N/Aantitrypsin	4.01043e-05	0.00430043	0.863636	60.2662
62146	Peptidase inhibitor 16	4.28097e-05	0.00430043	0.832888	37.356
126253	Alpha#N/A1#N/Aantitrypsin	4.28097e-05	0.00430043	0.832888	54.9767
66483	Alpha#N/A2#N/AHS#N/Aglycoprotein	5.20425e-05	0.00479225	0.858289	4.71151
74998	Secreted and transmembrane protein 1	6.34212e-05	0.00513469	0.874332	21.7295
72033	Vesicular integral#N/Amembrane protein VIP36	6.96395e-05	0.00513469	0.893048	10.2527
27797	Ig gamma#N/A1 chain C region	7.71439e-05	0.00513469	0.812834	3.72331
72687	Keratin	8.45687e-05	0.00513469	0.863636	5.56166
100033	Alpha#N/A1#N/Aantitrypsin	8.60916e-05	0.00513469	0.819519	19.7074
104151	Antithrombin#N/AIII	8.67213e-05	0.00513469	0.847594	4.46322
66302	Alpha#N/A1#N/Aantitrypsin	9.20012e-05	0.00513469	0.826203	17.8387
19773	#N/A	9.43144e-05	0.00513469	0.887701	4.38285
107929	Serum albumin	9.83145e-05	0.00513469	0.84492	4.4073
130528	#N/A	0.000102229	0.00513469	0.807487	7.29594
104634	Hemoglobin subunit beta	0.000119867	0.00561847	0.820856	24.6405
68107	Alpha#N/A1#N/Aantitrypsin	0.00012203	0.00561847	0.859626	8.05078
113228	Alpha#N/A1#N/Aantitrypsin	0.000147771	0.00623243	0.808824	17.3215
92456	Alpha#N/A1B#N/Aglycoprotein	0.000151878	0.00623243	0.867647	10.0613
51120	#N/A	0.000152286	0.00623243	0.858289	3.92783
18043	#N/A	0.000168704	0.00628497	0.80615	8.98737
86798	Keratin	0.00016969	0.00628497	0.864973	2.97248
81424	Alpha#N/A1#N/Aantitrypsin	0.000170633	0.00628497	0.855615	35.2885
166720	#N/A	0.000181714	0.00647722	0.831551	12.2794
68316	Alpha#N/A1#N/Aantitrypsin	0.000189454	0.00654208	0.862299	19.058
45347	Alpha#N/A2#N/AHS#N/Aglycoprotein	0.00020475	0.00667708	0.834225	2.73731
34186	#N/A	0.000205449	0.00667708	0.855615	1.72414
31227	Uromodulin	0.000225211	0.00693757	0.836898	6.00011
79816	Collagen alpha#N/A1(I) chain	0.000230439	0.00693757	0.814171	24.1597
67632	Alpha#N/A1#N/Aantitrypsin	0.000234278	0.00693757	0.863636	3.61638
64558	Alpha#N/A1#N/Aantitrypsin	0.000238577	0.00693757	0.835561	4.15585
150010	Alpha#N/A1#N/Aantitrypsin	0.000249481	0.00706862	0.798128	8.27083
31181	Serum albumin	0.000260617	0.00719955	0.811497	23.9439
141168	Collagen alpha#N/A1(I) chain	0.000280542	0.00736905	0.868984	8.06616
124886	Collagen alpha#N/A1(I) chain	0.00028531	0.00736905	0.867647	0.231255
126695	Alpha#N/A1#N/Aantitrypsin	0.000292242	0.00736905	0.851604	8.27446
136698	Polymeric immunoglobulin receptor (PIgR) (Poly#N/AIg receptor) (Hepatocellular carcinoma#N/Aassociated protein TB6)	0.000293428	0.00736905	0.859626	14.2456
55917	#N/A	0.000303912	0.00746273	0.834225	13.6928
10866	Cornulin	0.000324532	0.00769668	0.812834	13.4239
86201	Alpha#N/A1#N/Aantitrypsin	0.000332413	0.00769668	0.80615	8.63197
52450	#N/A	0.00033976	0.00769668	0.831551	10.9215
29279	#N/A	0.00034388	0.00769668	0.84492	1.86131
95194	Alpha#N/A1B#N/Aglycoprotein	0.000348266	0.00769668	0.816845	29.9507
68945	Collagen alpha#N/A1(III) chain	0.000362782	0.00786028	0.855615	5.68499
44599	Apolipoprotein A#N/AI	0.000375526	0.00796054	0.796791	4.14628
62360	#N/A	0.000381818	0.00796054	0.842246	8.82524
48580	Sodium/potassium#N/Atransporting ATPase subunit gamma	0.000396938	0.00797978	0.855615	0.0708233
93770	Vesicular integral#N/Amembrane protein VIP36	0.000397184	0.00797978	0.823529	5.87002
19648	#N/A	0.000411935	0.00812835	0.858289	3.00766
36599	Fibrinogen beta chain	0.000443821	0.00860391	0.820856	6.93117
58352	Alpha#N/A1#N/Aacid glycoprotein 1	0.000471194	0.00879426	0.836898	3.96273
72981	Alpha#N/A1#N/Aantitrypsin	0.000475488	0.00879426	0.798128	117.964
123902	#N/A	0.000485177	0.00879426	0.84492	4.24031
62778	Collagen alpha#N/A2(I) chain	0.000485475	0.00879426	0.850267	0.196209
63517	Mimecan	0.000519708	0.00926254	0.807487	4.07792
66515	#N/A	0.000534747	0.00937929	0.795454	4.34789
111158	Alpha#N/A1#N/Aantitrypsin	0.000552815	0.0095447	0.815508	10.1219
51948	Apolipoprotein A#N/AI	0.000586303	0.00996715	0.818182	6.83775
57012	Keratin	0.00061622	0.010317	0.812834	7.20303
107198	Alpha#N/A1#N/Aantitrypsin	0.000650241	0.0107241	0.796791	22.5957
119026	Alpha#N/A1#N/Aantitrypsin	0.000711334	0.0113886	0.826203	12.1155
70739	Alpha#N/A1#N/Aantitrypsin	0.00072819	0.0113886	0.838235	7.47699
136790	#N/A	0.000731759	0.0113886	0.836898	0.128999
143333	#N/A	0.000731759	0.0113886	0.836898	5.64696
60216	Alpha#N/A1#N/Aantitrypsin	0.000746091	0.0114504	0.822192	2.01775
60040	POU domain	0.000767329	0.011615	0.834225	0.0693837
35979	#N/A	0.000795309	0.0117119	0.826203	1.86812
95552	Alpha#N/A1#N/Aantitrypsin	0.00079924	0.0117119	0.831551	2.21478
32852	#N/A	0.000805527	0.0117119	0.80615	15.7301
134749	#N/A	0.000821087	0.0117831	0.824866	7.62105
18604	#N/A	0.000862981	0.0122256	0.823529	6.1874
174712	#N/A	0.000895367	0.0125238	0.803476	30.8477
20705	#N/A	0.000935827	0.0129261	0.823529	2.85629
63951	Alpha#N/A1#N/Aantitrypsin	0.000994419	0.0135658	0.800802	43.7106
58759	Collagen alpha#N/A1(I) chain	0.00105789	0.0136723	0.831551	0.273219
36769	Collagen alpha#N/A2(I) chain	0.00107643	0.0136723	0.826203	0.161097
69145	Collagen alpha#N/A1(III) chain	0.00107643	0.0136723	0.826203	3.44254
67306	#N/A	0.00107646	0.0136723	0.824866	0.140176
99691	#N/A	0.00107646	0.0136723	0.824866	0.150711
111830	#N/A	0.00101508	0.0136723	0.786096	4.96939
23724	#N/A	0.001114	0.0139882	0.818182	1.95146
59558	Collagen alpha#N/A1(I) chain	0.00118346	0.0146935	0.823529	0.180421
5913	Alpha#N/A1#N/Aantitrypsin	0.00127671	0.0155162	0.812834	11.3084
96370	Alpha#N/A1#N/Aantitrypsin	0.00129157	0.0155162	0.822192	5.40834
90840	Alpha#N/A1#N/Aantitrypsin	0.00129184	0.0155162	0.826203	1.40493
62587	#N/A	0.0013228	0.0157172	0.826203	0.343324
116812	#N/A	0.00133995	0.0157515	0.815508	3.56941
42866	Cystatin#N/AA	0.00139776	0.0160888	0.823529	0.318971
37420	#N/A	0.00138497	0.0160888	0.812834	1.82744
72343	Alpha#N/A1#N/Aantitrypsin	0.00141509	0.0161204	0.802139	5.62546
36156	#N/A	0.00154116	0.0172018	0.81016	1.89461
40091	#N/A	0.00154116	0.0172018	0.81016	1.73751
42166	#N/A	0.00156053	0.0172438	0.799465	2.56946
28103	#N/A	0.00158784	0.017372	0.820856	2.70922
91701	#N/A	0.00169205	0.0183306	0.794118	4.50677
148717	#N/A	0.00171604	0.0184099	0.818182	3.48476
42779	#N/A	0.00186529	0.0198187	0.791444	26.8859
130661	Alpha#N/A1#N/Aantitrypsin	0.00200529	0.0210927	0.802139	6.49981
68670	Transthyretin	0.00202337	0.0210927	0.778075	1.01516
85206	Collagen alpha#N/A1(III) chain	0.00213799	0.0220793	0.807487	0.190653
62087	#N/A	0.0021611	0.0221112	0.811497	0.323494
48417	#N/A	0.00228225	0.0231366	0.81016	2.19107
24291	#N/A	0.00233287	0.0234347	0.799465	2.0912
91421	Alpha#N/A1#N/Aantitrypsin	0.00236133	0.0235069	0.807487	3.37358
46883	Apolipoprotein A#N/AI	0.00246539	0.0237934	0.776738	4.5997
81457	Collagen alpha#N/A1(I) chain	0.00241186	0.0237934	0.804813	0.259566
85777	Keratin	0.00246886	0.0237934	0.772727	9.21817
84192	Alpha#N/A1#N/Aantitrypsin	0.00247624	0.0237934	0.804813	1.46063
97301	Serum albumin	0.00255955	0.0243627	0.796791	8.43562
123364	#N/A	0.00257958	0.0243627	0.796791	2.23599
66080	#N/A	0.00269418	0.0248119	0.799465	0.216216
145367	#N/A	0.00267716	0.0248119	0.795454	2.03913
145718	#N/A	0.00269451	0.0248119	0.766043	3.6254
61039	Collagen alpha#N/A3(IV) chain	0.00284892	0.0258038	0.794118	1.8162
16168	#N/A	0.00284892	0.0258038	0.794118	2.49297
167511	#N/A	0.00288625	0.0259293	0.791444	2.5199
133069	Collagen alpha#N/A1(XXVII) chain	0.00294245	0.0259339	0.775401	20.2647
34795	Collagen alpha#N/A1(III) chain	0.00295717	0.0259339	0.802139	2.31883
21919	Uromodulin	0.00294948	0.0259339	0.794118	6.31565
176869	#N/A	0.00300248	0.0261239	0.76738	13.3555
52252	#N/A	0.0030674	0.0264803	0.799465	0.372532
24723	#N/A	0.00311178	0.0266551	0.799465	0.289949
127351	Collagen alpha#N/A1(I) chain	0.00322187	0.0273859	0.799465	0.482463
40294	Apolipoprotein A#N/AI	0.0034626	0.0288386	0.78877	0.627064
128435	Collagen alpha#N/A1(I) chain	0.00349717	0.0288386	0.796791	0.440069
91134	#N/A	0.00344814	0.0288386	0.786096	0.157154
148086	#N/A	0.00348098	0.0288386	0.796791	2.40414
116111	Collagen alpha#N/A2(I) chain	0.00361449	0.0294159	0.766043	7.01456
149760	#N/A	0.00362042	0.0294159	0.791444	0.235007
32220	#N/A	0.00376397	0.030359	0.794118	2.22118
48686	#N/A	0.00379746	0.0304072	0.792781	0.357932
90181	#N/A	0.00396934	0.0315548	0.763369	4.92893
46002	Alpha#N/A1#N/Aantitrypsin	0.00410793	0.0321933	0.780749	17.4859
141804	#N/A	0.0040939	0.0321933	0.791444	3.31986
95746	Collagen alpha#N/A1(III) chain	0.00452318	0.035198	0.783423	0.165691
41431	Collagen alpha#N/A1(II) chain	0.00459976	0.0355436	0.780749	1.87422
18393	Collagen alpha#N/A1(I) chain	0.00474482	0.0358973	0.780749	0.251901
64068	Hemoglobin subunit alpha	0.00477548	0.0358973	0.758021	7.51586
52507	#N/A	0.00470083	0.0358973	0.787433	0.446984
163775	#N/A	0.00477548	0.0358973	0.758021	4.30252
117426	Collagen alpha#N/A1(III) chain	0.00486838	0.0361044	0.782086	8.85539
84142	#N/A	0.00486838	0.0361044	0.782086	0.22475
107452	#N/A	0.00504515	0.0371659	0.778075	1.63536
11982	Cystatin#N/AB	0.00543402	0.0397655	0.780749	3.2425
21225	Collagen alpha#N/A2(I) chain	0.00559622	0.0406831	0.772727	0.130157
40645	Serum albumin	0.00572704	0.0406839	0.752674	10.7987
84736	#N/A	0.00569232	0.0406839	0.780749	2.67882
89604	#N/A	0.00574511	0.0406839	0.776738	0.273677
107763	#N/A	0.00578043	0.0406839	0.780749	2.06309
139960	#N/A	0.00564775	0.0406839	0.780749	0.246445
145238	#N/A	0.00583524	0.0408097	0.77139	0.253241
117088	Complement C3	0.00591447	0.0411037	0.758021	3.42007
38752	#N/A	0.0060497	0.0417808	0.772727	1.52901
111497	Collagen alpha#N/A1(I) chain	0.00612382	0.0420299	0.778075	0.330381
64216	Collagen alpha#N/A1(I) chain	0.00623457	0.0421787	0.776738	0.383518
82325	Collagen alpha#N/A1(I) chain	0.00626	0.0421787	0.778075	0.455476
24364	#N/A	0.00618808	0.0421787	0.759358	4.08979
102164	#N/A	0.00634715	0.0425067	0.77139	0.135307
98596	Collagen alpha#N/A1(III) chain	0.00661405	0.0440273	0.770053	2.40897
150593	#N/A	0.0066761	0.0441742	0.751337	9.42089
33633	Hemoglobin subunit beta	0.00674302	0.0443514	0.756684	5.12875
61899	#N/A	0.00706096	0.0461678	0.774064	0.454029
114823	Collagen alpha#N/A1(I) chain	0.00721708	0.0466778	0.770053	0.210766
74065	Collagen alpha#N/A1(III) chain	0.00722344	0.0466778	0.76738	0.768025
115087	#N/A	0.00733993	0.0471548	0.772727	2.57509
30402	#N/A	0.00747667	0.0477556	0.744652	2.89938
146510	#N/A	0.00760221	0.0482784	0.740642	2.59799
29906	Apolipoprotein A#N/AIV	0.00770331	0.0486409	0.770053	1.90246
37662	Collagen alpha#N/A1(XXV) chain	0.00794024	0.0495704	0.770053	1.65719
91072	#N/A	0.00790733	0.0495704	0.770053	0.352397
* #N/A, no sequence avaialable
